# Supplementary material for: (μ-1,4,7,10-Tetra­oxacyclo­dodeca­ne)bis­[(1,4,7,10-tetra­oxacyclo­dodeca­ne)lithium] bis­(perchlorate)
Source: Acta Crystallogr Sect E Struct Rep Online. 2010 Mar 24;66(Pt 4):m438–9. doi: 10.1107/S1600536810009542 (PMC2983931; doi:10.1107/S1600536810009542)
Supplement: Supplementary file 2 [file e-66-0m438-Isup2.hkl]

# 
# h,k,l, Fc-squared, Fo-squared, sigma(Fo-squared) and status flag 
# 
data_I
_shelx_title ' BURN02 IN P2(1)/C' 
_shelx_refln_list_code          4 
_shelx_F_calc_maximum      244.96 
_exptl_crystal_F_000       784.00 
_reflns_d_resolution_high  0.7993 
 
loop_ 
 _symmetry_equiv_pos_as_xyz 
 'x, y, z' 
 '-x, y+1/2, -z+1/2' 
 '-x, -y, -z' 
 'x, -y-1/2, z-1/2' 
 
_cell_length_a     7.7395 
_cell_length_b    14.1924 
_cell_length_c    15.2801 
_cell_angle_alpha  90.000 
_cell_angle_beta   95.962 
_cell_angle_gamma  90.000 
 
_shelx_F_squared_multiplier     1.000 
 
loop_ 
 _refln_index_h 
 _refln_index_k 
 _refln_index_l 
 _refln_F_squared_calc 
 _refln_F_squared_meas 
 _refln_F_squared_sigma 
 _refln_observed_status 
   1   0   0       23.73       16.19      0.62 o 
   2   0   0     2379.76     2559.29     50.20 o 
   3   0   0     2631.81     2890.83     56.67 o 
   4   0   0     2119.28     2279.63     45.03 o 
   5   0   0      106.09      105.09      3.31 o 
   6   0   0     2366.23     2615.68     52.04 o 
   7   0   0      809.18      710.49     19.35 o 
   8   0   0      148.93      128.77      5.61 o 
   9   0   0      179.52      214.78     11.22 o 
   1   1   0      959.71     1021.73     15.63 o 
   2   1   0     7854.17     7848.81    108.20 o 
   3   1   0        5.90        9.98      0.52 o 
   4   1   0     3052.88     3215.55     44.68 o 
   5   1   0      259.99      258.63      5.97 o 
   6   1   0      109.20      107.60      2.79 o 
   7   1   0      509.01      479.95     13.12 o 
   8   1   0      315.27      296.33      7.88 o 
   9   1   0      236.56      228.04      6.88 o 
   0   2   0     5237.21     5598.87    170.49 o 
   1   2   0     8537.88     9138.51    127.34 o 
   2   2   0     1845.36     1842.05     28.56 o 
   3   2   0      243.50      247.17      5.49 o 
   4   2   0     1150.44     1185.67     16.85 o 
   5   2   0        0.32        0.62      0.50 o 
   6   2   0        5.87       10.67      1.02 o 
   7   2   0      158.42      160.96      4.63 o 
   8   2   0       76.14       71.62      3.28 o 
   9   2   0      154.41      158.44      5.44 o 
   1   3   0     1538.62     1590.44     41.74 o 
   2   3   0      969.26     1010.19     15.80 o 
   3   3   0     3346.33     3470.65     52.97 o 
   4   3   0        4.64        5.24      0.61 o 
   5   3   0      360.01      372.35      6.59 o 
   6   3   0      143.37      128.09      3.06 o 
   7   3   0       75.96       52.06      3.86 o 
   8   3   0        0.17        0.52      2.02 o 
   9   3   0        1.74        4.14      1.59 o 
   0   4   0    16000.85    15722.10    307.37 o 
   1   4   0     6788.17     7138.19     98.46 o 
   2   4   0      494.29      536.91      8.62 o 
   3   4   0       14.88       12.89      0.97 o 
   4   4   0      699.71      661.86     10.83 o 
   5   4   0      155.07      152.24      4.03 o 
   6   4   0       18.39       10.83      1.34 o 
   7   4   0     1169.62     1093.26     23.19 o 
   8   4   0       75.57       73.86      3.39 o 
   9   4   0        7.52       10.10      2.34 o 
   1   5   0       18.95       17.75      0.74 o 
   2   5   0       67.84       41.14      0.97 o 
   3   5   0      408.05      434.40      7.26 o 
   4   5   0      415.35      344.24      6.07 o 
   5   5   0      617.09      566.62     10.73 o 
   6   5   0       65.76       59.13      2.30 o 
   7   5   0        7.05        9.80      1.31 o 
   8   5   0       58.88       48.24      2.43 o 
   9   5   0      226.08      226.92      7.02 o 
   0   6   0       17.16       37.38      1.74 o 
   2   6   0      537.47      566.68      9.42 o 
   3   6   0      407.92      426.75      8.70 o 
   4   6   0      592.91      568.95     11.86 o 
   5   6   0        5.41       16.01      2.00 o 
   6   6   0     1087.92     1095.65     19.82 o 
   7   6   0      186.25      203.50      5.13 o 
   8   6   0       62.32       53.50      2.86 o 
   9   6   0      136.01      148.21      6.29 o 
   1   7   0        4.52        1.03      0.48 o 
   2   7   0      371.98      377.94     10.08 o 
   3   7   0        1.00        0.74      0.65 o 
   4   7   0      232.82      237.53      5.21 o 
   5   7   0     1518.75     1539.91     39.50 o 
   6   7   0      254.48      275.10      8.88 o 
   7   7   0       22.97       15.03      1.56 o 
   8   7   0       19.82       30.34      2.81 o 
   0   8   0     3130.52     3280.65     80.46 o 
   1   8   0      355.76      380.66      7.98 o 
   2   8   0       94.17       83.22      2.64 o 
   3   8   0       49.62       48.51      1.90 o 
   4   8   0      240.39      228.87      5.14 o 
   5   8   0     1345.30     1347.62     24.01 o 
   6   8   0      565.01      549.82     10.91 o 
   7   8   0       94.55       96.88      3.37 o 
   8   8   0      975.93      985.31     18.75 o 
   1   9   0      212.51      251.06      7.52 o 
   2   9   0      176.10      141.20      3.82 o 
   3   9   0     1583.33     1654.69     28.82 o 
   4   9   0      981.06      931.55     16.98 o 
   5   9   0       20.36       19.42      1.51 o 
   6   9   0       37.60       35.23      2.06 o 
   7   9   0        3.44        5.12      1.40 o 
   8   9   0       13.64       22.11      2.03 o 
   0  10   0      122.73      125.12      3.55 o 
   1  10   0       81.71       75.99      2.56 o 
   2  10   0     1283.56     1279.51     22.57 o 
   3  10   0        0.52        0.79      0.79 o 
   4  10   0      474.19      453.14      9.10 o 
   5  10   0       10.72        8.26      1.38 o 
   6  10   0        8.76        6.78      1.31 o 
   7  10   0      209.80      186.70      5.14 o 
   1  11   0      546.65      588.32      9.85 o 
   2  11   0      318.17      264.78      5.78 o 
   3  11   0       75.63       70.08      3.79 o 
   4  11   0       60.99       60.70      2.43 o 
   5  11   0       49.79       53.43      2.49 o 
   6  11   0       76.65       74.87      2.97 o 
   7  11   0      171.35      189.15      5.34 o 
   0  12   0       39.81       34.93      2.43 o 
   1  12   0      151.25      146.15      3.30 o 
   2  12   0     1066.09     1085.15     19.62 o 
   3  12   0      256.78      251.75      7.28 o 
   4  12   0       47.74       42.88      2.20 o 
   5  12   0       51.78       50.38      2.49 o 
   6  12   0       90.81       99.72      4.20 o 
   7  12   0        5.00        6.16      1.59 o 
   1  13   0       12.87       13.28      1.61 o 
   2  13   0      906.84      834.25     27.23 o 
   3  13   0       28.04       33.60      1.97 o 
   4  13   0     1270.66     1209.28     22.15 o 
   5  13   0        0.05       -0.14      1.01 o 
   6  13   0       58.28       59.05      3.94 o 
   0  14   0     1780.89     1793.22     43.84 o 
   1  14   0      173.60      179.11      5.22 o 
   2  14   0      369.96      370.89      7.93 o 
   3  14   0      326.32      313.70      7.10 o 
   4  14   0       83.76       79.12      3.02 o 
   5  14   0      335.55      311.01      7.41 o 
   1  15   0       53.59       54.34      2.76 o 
   2  15   0       13.84       21.42      1.99 o 
   3  15   0     1225.58     1253.94     22.96 o 
   4  15   0        1.35        0.87      1.27 o 
   5  15   0        6.78        4.24      1.59 o 
   0  16   0      183.31      203.73     10.41 o 
   1  16   0      342.99      343.47      8.79 o 
   2  16   0        2.33        6.23      1.71 o 
   3  16   0       29.50       30.63      2.56 o 
   4  16   0      297.78      350.82      9.56 o 
   1  17   0        1.08        0.38      1.81 o 
   2  17   0       48.13       55.76      3.20 o 
  -9   1   1       17.74       13.03      2.29 o 
  -8   1   1        8.34       10.39      1.61 o 
  -7   1   1       73.71       65.67      2.49 o 
  -6   1   1      296.79      298.33      5.63 o 
  -5   1   1      985.21     1140.93     16.42 o 
  -4   1   1      465.00      443.94      8.21 o 
  -3   1   1      725.77      797.90     11.45 o 
  -2   1   1      485.49      547.39      7.90 o 
  -1   1   1        0.21       -0.38      0.38 o 
   1   1   1     8667.13     8748.01    153.48 o 
   2   1   1    21924.08    21603.41    297.85 o 
   3   1   1     1722.55     1747.12     24.40 o 
   4   1   1      448.71      432.98      7.82 o 
   5   1   1      511.33      532.71      8.10 o 
   6   1   1      312.50      308.56      5.79 o 
   7   1   1      439.48      477.55      9.75 o 
   8   1   1      682.07      692.34     15.64 o 
   9   1   1        8.03        4.59      1.64 o 
  -9   2   1        7.91       10.12      1.91 o 
  -8   2   1      152.53      157.81      5.13 o 
  -7   2   1      185.13      174.54      4.40 o 
  -6   2   1      979.43      992.52     18.86 o 
  -5   2   1     1709.69     1941.05     27.37 o 
  -4   2   1      330.62      234.70      5.82 o 
  -3   2   1      155.00      145.83      4.86 o 
  -2   2   1     1294.83     1220.10     17.10 o 
  -1   2   1     2191.45     2339.37     38.59 o 
   0   2   1      224.18      216.58      3.15 o 
   1   2   1       79.02       79.18      1.34 o 
   2   2   1      395.72      354.02      5.21 o 
   3   2   1      469.54      545.12      7.97 o 
   4   2   1      154.42      186.22      3.18 o 
   5   2   1      130.89      106.69      2.20 o 
   6   2   1     1209.64     1296.03     20.68 o 
   7   2   1      160.97      156.02      3.65 o 
   8   2   1      147.12      149.80      4.99 o 
   9   2   1       35.19       18.74      2.22 o 
  -9   3   1       16.96       16.80      2.15 o 
  -8   3   1      380.93      415.24     10.58 o 
  -7   3   1        0.26        0.81      0.96 o 
  -6   3   1     2880.10     2895.54     44.81 o 
  -5   3   1      878.96      834.24     13.57 o 
  -4   3   1      331.51      420.43     12.44 o 
  -3   3   1      486.49      454.39      7.81 o 
  -2   3   1     1789.81     1946.70     35.45 o 
  -1   3   1     1881.10     1796.53     30.31 o 
   0   3   1     5290.92     5625.85     77.79 o 
   1   3   1    24436.59    23916.22    361.84 o 
   2   3   1     1406.68     1713.61     31.07 o 
   3   3   1       18.64       15.71      0.94 o 
   4   3   1       75.03       66.98      1.71 o 
   5   3   1     1101.09     1107.73     17.70 o 
   6   3   1       61.71       63.29      2.01 o 
   7   3   1      463.79      474.57      9.53 o 
   8   3   1      239.76      203.30      6.13 o 
   9   3   1       29.62       28.81      2.49 o 
  -9   4   1       82.09       79.37      3.78 o 
  -8   4   1       63.80       52.64      2.99 o 
  -7   4   1      317.55      310.37      7.93 o 
  -6   4   1       79.58       76.38      2.56 o 
  -5   4   1      704.12      700.50     11.55 o 
  -4   4   1     2136.01     2203.43     34.05 o 
  -3   4   1     2844.87     2664.41     40.80 o 
  -2   4   1     2872.89     2887.52     43.47 o 
  -1   4   1      976.85      967.16     13.66 o 
   0   4   1     4720.77     4587.59     63.19 o 
   1   4   1     2510.31     2598.71     35.98 o 
   2   4   1      225.31      190.05      3.04 o 
   3   4   1     4682.62     4565.70     82.60 o 
   4   4   1      225.79      216.46      4.10 o 
   5   4   1     1256.29     1223.63     19.51 o 
   6   4   1      280.92      275.78      7.01 o 
   7   4   1        3.23        5.81      1.68 o 
   8   4   1       73.35       73.35      3.39 o 
   9   4   1      244.65      310.50      8.67 o 
  -9   5   1        5.01        0.16      1.60 o 
  -8   5   1       94.58       86.48      3.16 o 
  -7   5   1      574.03      579.89     11.45 o 
  -6   5   1        0.96       -0.30      0.83 o 
  -5   5   1     1012.56     1024.26     18.75 o 
  -4   5   1      204.58      231.30      4.53 o 
  -3   5   1      267.81      285.56      5.67 o 
  -2   5   1      780.94      797.12     21.60 o 
  -1   5   1     1382.09     1444.79     23.97 o 
   0   5   1     1906.07     1840.84     25.67 o 
   1   5   1      244.37      155.20      3.51 o 
   2   5   1     3689.41     3593.80     49.71 o 
   3   5   1       83.76       88.17      2.35 o 
   4   5   1      362.11      326.40      5.81 o 
   5   5   1      800.82      848.83     15.43 o 
   6   5   1      437.56      426.48     10.76 o 
   7   5   1      616.21      574.10     11.32 o 
   8   5   1        0.32       -0.75      1.08 o 
   9   5   1       71.43       70.92      3.65 o 
  -9   6   1      147.98      137.82      5.22 o 
  -8   6   1       27.44       37.07      2.25 o 
  -7   6   1       75.07       52.23      2.39 o 
  -6   6   1     1453.99     1334.44     31.95 o 
  -5   6   1      600.79      571.60     10.89 o 
  -4   6   1     2506.78     2512.96     52.66 o 
  -3   6   1     3998.36     4090.88     68.94 o 
  -2   6   1       59.27       41.49      1.30 o 
  -1   6   1      538.26      535.77     11.58 o 
   0   6   1      399.83      341.77     14.72 o 
   1   6   1      393.20      389.04      6.55 o 
   2   6   1        3.29        0.12      0.61 o 
   3   6   1     2689.46     2606.57     40.00 o 
   4   6   1      551.02      499.58     15.04 o 
   5   6   1        0.07        0.53      0.76 o 
   6   6   1      554.76      487.10      9.73 o 
   7   6   1       53.94       48.45      2.28 o 
   8   6   1       29.78       46.63      2.49 o 
  -8   7   1       57.35       56.12      2.73 o 
  -7   7   1        4.96        4.62      1.26 o 
  -6   7   1        1.94        1.38      1.33 o 
  -5   7   1       20.40       24.66      1.59 o 
  -4   7   1      168.62      171.51      4.07 o 
  -3   7   1      271.28      301.03      6.11 o 
  -2   7   1     2635.74     2707.35     40.96 o 
  -1   7   1     1835.29     1880.05     26.34 o 
   0   7   1      111.43      132.21      2.41 o 
   1   7   1      641.61      628.99      9.56 o 
   2   7   1      334.18      318.34      4.99 o 
   3   7   1      471.71      512.18      8.58 o 
   4   7   1      175.50      168.77      4.03 o 
   5   7   1      844.86      781.66     14.52 o 
   6   7   1       55.27       47.42      2.18 o 
   7   7   1      114.46       99.12      3.95 o 
   8   7   1        0.00       -0.08      1.41 o 
  -8   8   1        0.10        0.04      1.18 o 
  -7   8   1       13.34       13.93      1.61 o 
  -6   8   1      294.73      259.90      7.03 o 
  -5   8   1       77.83       71.67      2.54 o 
  -4   8   1     1588.33     1521.17     26.68 o 
  -3   8   1      129.26      117.50      3.06 o 
  -2   8   1      759.65      714.85     15.46 o 
  -1   8   1      152.65      176.75      3.12 o 
   0   8   1        5.71        0.07      0.43 o 
   1   8   1     3726.02     3929.57     59.11 o 
   2   8   1        2.84        7.54      0.58 o 
   3   8   1     1302.11     1139.33     20.14 o 
   4   8   1       92.07       86.57      4.10 o 
   5   8   1      197.46      187.04      4.59 o 
   6   8   1        2.68        5.98      1.31 o 
   7   8   1       15.76       13.37      1.59 o 
   8   8   1       57.47       65.23      2.95 o 
  -8   9   1       61.81       53.44      2.84 o 
  -7   9   1      326.91      310.39      7.23 o 
  -6   9   1      413.06      395.53      8.41 o 
  -5   9   1      954.41      902.59     16.71 o 
  -4   9   1      107.03      108.50      3.57 o 
  -3   9   1      268.00      335.00      9.12 o 
  -2   9   1       18.10       21.16      1.16 o 
  -1   9   1      221.18      214.78      3.68 o 
   0   9   1       77.96      100.13      2.09 o 
   1   9   1       85.86       81.28      1.92 o 
   2   9   1      221.33      170.87      3.44 o 
   3   9   1      461.07      385.84     14.79 o 
   4   9   1        0.25        0.38      0.79 o 
   5   9   1        2.50        1.37      0.97 o 
   6   9   1        1.50        3.56      1.15 o 
   7   9   1      774.37      794.61     15.39 o 
   8   9   1        1.42       -0.27      1.53 o 
  -7  10   1       91.75      103.67      4.97 o 
  -6  10   1      239.39      198.82      5.16 o 
  -5  10   1      260.10      246.38      8.10 o 
  -4  10   1      194.08      201.91      4.89 o 
  -3  10   1      933.92      896.62     16.40 o 
  -2  10   1        3.86        1.63      0.77 o 
  -1  10   1      821.36      835.70     18.21 o 
   0  10   1       89.32       71.95      1.75 o 
   1  10   1       36.12       42.66      1.35 o 
   2  10   1      133.50      117.48      3.14 o 
   3  10   1     1789.93     1743.05     30.41 o 
   4  10   1     1155.72     1078.17     19.59 o 
   5  10   1      667.29      619.15     14.23 o 
   6  10   1      157.50      177.95      4.82 o 
   7  10   1      121.13      121.71      3.98 o 
  -7  11   1       13.50        9.11      1.63 o 
  -6  11   1       47.56       53.46      3.02 o 
  -5  11   1      479.35      455.84     13.36 o 
  -4  11   1      188.59      163.21      4.31 o 
  -3  11   1       21.86       19.95      1.47 o 
  -2  11   1      133.42      117.48      3.49 o 
  -1  11   1      298.73      274.70      6.50 o 
   0  11   1      137.66      148.09      2.93 o 
   1  11   1       65.63       65.79      1.94 o 
   2  11   1      298.63      289.78      6.20 o 
   3  11   1      485.14      448.26      9.02 o 
   4  11   1       38.07       32.59      1.92 o 
   5  11   1       63.17       66.25      2.69 o 
   6  11   1     1442.71     1400.34     25.49 o 
   7  11   1        6.22        9.07      1.62 o 
  -7  12   1        3.01        1.67      1.44 o 
  -6  12   1      213.62      191.94      5.24 o 
  -5  12   1      548.18      541.22     11.02 o 
  -4  12   1      209.23      197.53      5.27 o 
  -3  12   1      192.47      173.49      4.87 o 
  -2  12   1      872.31      840.86     15.52 o 
  -1  12   1        2.01        1.57      0.75 o 
   0  12   1       71.97       72.91      2.38 o 
   1  12   1       48.96       49.31      1.75 o 
   2  12   1      500.47      533.91     10.45 o 
   3  12   1       25.04       23.67      1.62 o 
   4  12   1      599.45      573.47     11.38 o 
   5  12   1       47.64       42.55      2.32 o 
   6  12   1      143.08      132.67      4.21 o 
   7  12   1        7.91        3.64      1.50 o 
  -6  13   1      170.83      184.23      5.23 o 
  -5  13   1        0.34        0.60      1.33 o 
  -4  13   1      316.86      322.49      7.28 o 
  -3  13   1      363.07      345.37      7.52 o 
  -2  13   1      714.33      641.27     14.38 o 
  -1  13   1      194.92      170.92      5.45 o 
   0  13   1        0.07       -0.37      0.89 o 
   1  13   1      346.11      341.16      8.21 o 
   2  13   1        3.38        5.49      1.13 o 
   3  13   1      316.41      295.23      6.66 o 
   4  13   1      288.14      254.58      6.12 o 
   5  13   1       60.06       55.43      2.72 o 
   6  13   1        1.15        0.23      1.40 o 
  -5  14   1        0.09       -0.22      1.19 o 
  -4  14   1        8.44        8.12      1.48 o 
  -3  14   1       87.51       72.68      3.17 o 
  -2  14   1        1.08       -0.71      0.98 o 
  -1  14   1        0.01       -1.08      1.08 o 
   0  14   1      105.78       93.14      4.91 o 
   1  14   1       34.14       34.29      2.25 o 
   2  14   1        1.67        2.03      1.11 o 
   3  14   1        0.01       -0.10      1.08 o 
   4  14   1       29.30       44.13      2.44 o 
   5  14   1      117.66      115.56      3.97 o 
  -5  15   1       35.78       44.57      2.65 o 
  -4  15   1        7.97       10.74      1.81 o 
  -3  15   1        1.00       -0.03      1.15 o 
  -2  15   1      186.18      194.56      5.81 o 
  -1  15   1      516.54      516.38     11.91 o 
   0  15   1       42.33       29.97      2.72 o 
   1  15   1      270.28      273.19      7.24 o 
   2  15   1       21.18       17.01      1.86 o 
   3  15   1      136.25      132.24      4.50 o 
   4  15   1        9.49       14.79      1.68 o 
   5  15   1       11.27       12.35      1.77 o 
  -4  16   1        7.97        6.26      1.60 o 
  -3  16   1      102.60      102.58      4.78 o 
  -2  16   1       94.32      101.85      4.04 o 
  -1  16   1      114.83      114.11      4.24 o 
   0  16   1        0.18       -1.47      1.47 o 
   1  16   1        0.91        2.83      1.40 o 
   2  16   1        1.98        2.01      1.42 o 
   3  16   1      199.71      219.35      7.08 o 
   4  16   1       13.11       15.16      1.82 o 
  -2  17   1      295.52      267.17      8.10 o 
  -1  17   1      376.35      348.73     11.08 o 
   0  17   1      227.22      221.46      8.01 o 
   1  17   1      244.56      249.10      8.75 o 
   2  17   1      304.25      333.87      8.87 o 
  -8   0   2       30.74       34.38      3.35 o 
  -7   0   2     1446.69     1388.78     44.66 o 
  -6   0   2       70.16       61.20      3.56 o 
  -5   0   2     3988.97     4003.87     82.73 o 
  -4   0   2      704.17      893.45     18.24 o 
  -3   0   2     7420.91     8275.11    161.29 o 
  -2   0   2     1910.29     2057.81     40.44 o 
  -1   0   2     4689.09     4832.87     94.56 o 
   0   0   2      328.14      342.50     11.45 o 
   1   0   2    14267.95    13607.88    316.78 o 
   2   0   2       71.57       41.25      1.32 o 
   3   0   2     1349.58     1721.22     34.16 o 
   4   0   2     9346.81    10176.30    198.17 o 
   5   0   2      731.81      788.13     16.41 o 
   6   0   2     1056.94      936.63     19.59 o 
   7   0   2      294.21      274.82      8.91 o 
   8   0   2      664.02      649.57     18.64 o 
   9   0   2      135.03      144.94      8.73 o 
  -9   1   2      131.95      142.45      8.67 o 
  -8   1   2      134.33      144.27      5.09 o 
  -7   1   2        8.63        6.36      1.17 o 
  -6   1   2       50.04       41.25      1.64 o 
  -5   1   2       21.23       14.04      0.79 o 
  -4   1   2     4693.73     4837.51     66.92 o 
  -3   1   2     5281.68     5341.97     73.67 o 
  -2   1   2     7275.96     7703.22    106.55 o 
  -1   1   2     2498.37     2725.31     45.42 o 
   0   1   2     1134.47     1207.58     18.22 o 
   1   1   2       58.13       56.22      1.08 o 
   2   1   2      229.31      216.06      3.87 o 
   3   1   2      846.74      789.15     11.33 o 
   4   1   2      364.11      442.55      6.74 o 
   5   1   2       22.56       26.55      1.04 o 
   6   1   2      149.47      155.93      3.47 o 
   7   1   2       18.10       20.52      1.60 o 
   8   1   2      227.22      238.01      6.76 o 
   9   1   2       71.35       75.84      5.42 o 
  -9   2   2       52.10       59.62      3.30 o 
  -8   2   2        4.67        2.52      1.37 o 
  -7   2   2       61.04       72.00      2.56 o 
  -6   2   2     2079.54     2203.57     34.38 o 
  -5   2   2        9.87       20.75      0.93 o 
  -4   2   2     3738.43     3730.84     51.71 o 
  -3   2   2     1784.60     1979.58     27.63 o 
  -2   2   2     3787.48     4073.63     56.32 o 
  -1   2   2     4200.50     4271.35     58.90 o 
   0   2   2     9176.67     9322.70    128.91 o 
   1   2   2     4711.93     4955.66     75.05 o 
   2   2   2     4335.73     4370.43     60.26 o 
   3   2   2     1040.66     1086.58     16.68 o 
   4   2   2     5472.63     5854.38     89.31 o 
   5   2   2       75.83       73.99      1.83 o 
   6   2   2      182.58      178.73      3.83 o 
   7   2   2      595.96      630.71     10.95 o 
   8   2   2        5.82        3.20      1.47 o 
   9   2   2       15.47       17.80      3.30 o 
  -9   3   2        4.86        5.36      1.70 o 
  -8   3   2      107.19       97.07      4.66 o 
  -7   3   2        8.16       11.35      1.83 o 
  -6   3   2       41.46       41.20      2.20 o 
  -5   3   2     1780.42     1882.40     29.34 o 
  -4   3   2       44.33       48.46      1.44 o 
  -3   3   2     5867.67     6209.18     85.54 o 
  -2   3   2     3949.68     4046.05     55.85 o 
  -1   3   2     2184.94     2217.63     30.77 o 
   0   3   2     2295.01     2378.91     33.05 o 
   1   3   2      145.25      140.20      2.39 o 
   2   3   2      345.94      396.17      5.89 o 
   3   3   2      709.46      784.89     11.33 o 
   4   3   2     1957.57     2053.95     28.85 o 
   5   3   2       14.37       13.78      0.98 o 
   6   3   2        2.22        6.78      1.23 o 
   7   3   2       62.46       53.90      2.27 o 
   8   3   2        4.25        3.83      1.41 o 
   9   3   2       28.27       29.29      2.96 o 
  -9   4   2       58.40       57.02      3.42 o 
  -8   4   2       36.54       37.11      2.59 o 
  -7   4   2       51.84       45.07      2.35 o 
  -6   4   2      243.29      231.33      5.29 o 
  -5   4   2      660.88      626.60     10.44 o 
  -4   4   2      282.92      342.51      5.98 o 
  -3   4   2       33.52       32.15      2.07 o 
  -2   4   2       30.20       25.99      1.85 o 
  -1   4   2       73.82       96.67      1.70 o 
   0   4   2        8.01        9.10      0.57 o 
   1   4   2     4879.34     5153.64     98.87 o 
   2   4   2      314.67      310.47      5.23 o 
   3   4   2       42.00       50.72      1.21 o 
   4   4   2      147.92      172.99      3.05 o 
   5   4   2      246.54      236.00      5.11 o 
   6   4   2      263.70      221.94      5.97 o 
   7   4   2        9.61       16.12      1.47 o 
   8   4   2       16.74       13.76      1.80 o 
   9   4   2        5.21        3.37      1.59 o 
  -9   5   2      128.44      124.90      5.27 o 
  -8   5   2      360.05      335.95      7.59 o 
  -7   5   2      143.80      145.26      4.05 o 
  -6   5   2      775.57      732.99     15.32 o 
  -5   5   2      276.71      266.70      5.72 o 
  -4   5   2        0.54        0.69      0.48 o 
  -3   5   2       44.81       59.09      3.50 o 
  -2   5   2      191.76      251.94      4.35 o 
  -1   5   2      393.69      451.43      9.30 o 
   0   5   2      717.31      622.21      8.97 o 
   1   5   2        0.45        0.58      0.39 o 
   2   5   2        2.85        5.20      1.30 o 
   3   5   2       64.09       70.52      1.53 o 
   4   5   2      400.47      355.97     10.54 o 
   5   5   2      831.22      864.71     14.16 o 
   6   5   2      363.73      367.30      7.64 o 
   7   5   2     1231.45     1257.79     25.08 o 
   8   5   2        7.68        8.01      1.74 o 
   9   5   2        5.77        5.01      1.73 o 
  -9   6   2       99.95      115.11      4.71 o 
  -8   6   2       38.00       33.53      2.15 o 
  -7   6   2      440.28      466.69      9.66 o 
  -6   6   2      467.67      461.27      9.31 o 
  -5   6   2      586.54      628.97     11.90 o 
  -4   6   2      295.48      279.08      5.83 o 
  -3   6   2       40.72       43.94      2.32 o 
  -2   6   2      622.53      702.03     11.14 o 
  -1   6   2       61.91       58.12      1.53 o 
   0   6   2      895.24     1004.55     14.58 o 
   1   6   2      150.02      130.05      4.96 o 
   2   6   2     2410.33     2350.40     61.05 o 
   3   6   2     1419.68     1505.45     21.30 o 
   4   6   2       62.61       44.79      1.54 o 
   5   6   2       42.32       39.79      1.83 o 
   6   6   2      180.86      180.01      4.69 o 
   7   6   2      648.99      627.51     15.08 o 
   8   6   2      611.82      633.96     12.70 o 
  -8   7   2      106.44       97.82      3.49 o 
  -7   7   2      144.19      118.52      3.68 o 
  -6   7   2      235.64      260.34      6.01 o 
  -5   7   2     1559.00     1476.15     26.06 o 
  -4   7   2      105.55       97.97      3.62 o 
  -3   7   2     1410.70     1302.67     22.71 o 
  -2   7   2      734.03      711.17     11.36 o 
  -1   7   2     1476.89     1397.65     31.51 o 
   0   7   2        0.51        6.97      0.59 o 
   1   7   2        0.03       -0.13      0.38 o 
   2   7   2     1592.41     1696.13     23.84 o 
   3   7   2     1738.27     1654.39     32.24 o 
   4   7   2     4232.16     4066.72     93.34 o 
   5   7   2     1460.76     1446.52     25.54 o 
   6   7   2     1465.42     1390.53     24.86 o 
   7   7   2        0.96       -1.05      1.05 o 
   8   7   2       17.57       14.69      1.73 o 
  -8   8   2       93.30      103.35      3.67 o 
  -7   8   2       13.47        8.74      1.41 o 
  -6   8   2        9.18        3.94      1.18 o 
  -5   8   2      329.03      304.01      6.59 o 
  -4   8   2     2176.17     2122.76     36.66 o 
  -3   8   2       56.69       49.99      4.64 o 
  -2   8   2       20.20       19.96      0.98 o 
  -1   8   2     1133.17     1302.04     18.56 o 
   0   8   2     3668.47     3848.54     57.79 o 
   1   8   2       13.56       24.58      1.06 o 
   2   8   2      236.60      199.79      3.45 o 
   3   8   2     1655.78     1637.68     28.41 o 
   4   8   2      564.91      552.99     12.11 o 
   5   8   2      186.19      169.91      4.36 o 
   6   8   2      414.42      415.27      8.70 o 
   7   8   2      164.69      158.79      4.48 o 
   8   8   2       16.70       14.19      1.70 o 
  -8   9   2       99.37       87.64      3.44 o 
  -7   9   2      112.55      116.41      3.80 o 
  -6   9   2      223.84      210.50      6.05 o 
  -5   9   2       34.02       27.62      1.72 o 
  -4   9   2       72.50       74.03      3.08 o 
  -3   9   2       51.65       43.41      1.84 o 
  -2   9   2       13.40       16.14      0.96 o 
  -1   9   2      360.50      352.77      5.60 o 
   0   9   2      140.47      114.01      3.26 o 
   1   9   2      256.27      235.70      4.22 o 
   2   9   2        9.42       11.40      0.86 o 
   3   9   2        0.82        0.91      0.75 o 
   4   9   2      634.06      643.14     12.19 o 
   5   9   2      627.74      592.12     11.55 o 
   6   9   2        8.90        5.32      1.25 o 
   7   9   2      226.51      242.20      6.03 o 
   8   9   2        7.68        5.54      1.60 o 
  -7  10   2      351.65      340.01      7.84 o 
  -6  10   2       62.51       69.31      2.77 o 
  -5  10   2       98.59       94.63      3.44 o 
  -4  10   2      344.32      303.57      6.60 o 
  -3  10   2      173.99      179.30      4.34 o 
  -2  10   2      399.09      411.90      7.99 o 
  -1  10   2      828.75      854.29     13.71 o 
   0  10   2      305.69      305.45      7.69 o 
   1  10   2       19.18       14.40      0.85 o 
   2  10   2      297.48      315.43      6.52 o 
   3  10   2       58.52       52.25      2.10 o 
   4  10   2      842.72      815.99     15.17 o 
   5  10   2      104.87      106.18      3.36 o 
   6  10   2       52.96       50.38      2.40 o 
   7  10   2      206.22      225.00      5.82 o 
  -7  11   2       29.37       34.73      2.44 o 
  -6  11   2       16.78       23.96      2.30 o 
  -5  11   2      484.93      440.82      9.25 o 
  -4  11   2        8.51        9.17      1.83 o 
  -3  11   2      133.34       99.90      3.06 o 
  -2  11   2       74.27       72.79      2.44 o 
  -1  11   2        2.08        3.94      0.86 o 
   0  11   2      207.25      191.20      4.35 o 
   1  11   2      272.71      257.88      4.92 o 
   2  11   2      421.86      464.99      9.18 o 
   3  11   2      207.47      219.29      5.16 o 
   4  11   2       31.87       23.55      1.94 o 
   5  11   2       29.71       25.01      1.85 o 
   6  11   2       78.05       75.00      3.01 o 
   7  11   2       26.87       31.66      2.56 o 
  -7  12   2      165.26      171.43      5.07 o 
  -6  12   2        0.97        0.69      1.18 o 
  -5  12   2        9.62        8.31      1.42 o 
  -4  12   2      335.15      305.91      6.89 o 
  -3  12   2        0.23       -0.86      0.86 o 
  -2  12   2      525.05      511.20     10.05 o 
  -1  12   2      433.57      440.15      7.77 o 
   0  12   2       32.16       39.55      3.60 o 
   1  12   2       44.71       40.41      1.62 o 
   2  12   2      145.24      143.03      3.82 o 
   3  12   2      100.07       99.95      3.17 o 
   4  12   2      573.97      582.66     11.56 o 
   5  12   2      103.37       92.04      3.27 o 
   6  12   2       17.15       12.59      1.90 o 
  -6  13   2        6.69        5.84      1.53 o 
  -5  13   2       13.96       11.98      1.59 o 
  -4  13   2       48.00       42.88      2.32 o 
  -3  13   2      881.10      889.92     17.05 o 
  -2  13   2      329.41      337.88      9.26 o 
  -1  13   2        0.73       -0.06      0.91 o 
   0  13   2     1028.41      990.70     17.73 o 
   1  13   2      373.05      349.42      8.41 o 
   2  13   2        1.63        0.10      1.03 o 
   3  13   2      240.55      225.32      5.50 o 
   4  13   2      480.97      500.13     10.31 o 
   5  13   2       17.20        8.48      1.53 o 
   6  13   2       28.88       46.10      2.63 o 
  -5  14   2      132.59      127.88      4.13 o 
  -4  14   2      290.30      300.71      7.08 o 
  -3  14   2       36.06       45.69      2.37 o 
  -2  14   2        0.14        1.92      1.08 o 
  -1  14   2      405.71      373.59     11.30 o 
   0  14   2      997.32     1027.82     21.35 o 
   1  14   2      816.44      796.74     17.02 o 
   2  14   2      232.76      233.63      6.43 o 
   3  14   2        2.80        3.30      1.24 o 
   4  14   2      437.62      445.57      9.53 o 
   5  14   2      149.54      145.95      6.88 o 
  -5  15   2        0.19       -0.80      1.37 o 
  -4  15   2      672.32      703.60     13.98 o 
  -3  15   2       26.13       26.27      1.97 o 
  -2  15   2      873.63      869.30     18.69 o 
  -1  15   2      286.15      314.25      8.03 o 
   0  15   2        1.47        2.49      1.37 o 
   1  15   2       21.23       16.56      1.81 o 
   2  15   2      124.20      106.96      4.00 o 
   3  15   2      410.64      432.24     10.55 o 
   4  15   2       44.28       51.51      2.68 o 
  -4  16   2        0.78        1.86      1.39 o 
  -3  16   2       59.34       50.64      5.26 o 
  -2  16   2        0.05       -1.92      1.92 o 
  -1  16   2      136.83      136.04      4.69 o 
   0  16   2      251.51      240.32      8.24 o 
   1  16   2      404.96      401.40      9.91 o 
   2  16   2      175.85      174.63      5.53 o 
   3  16   2        1.22        4.14      1.65 o 
  -2  17   2       19.10       22.90      2.32 o 
  -1  17   2      493.79      514.14     14.98 o 
   0  17   2       24.07       28.18      2.96 o 
   1  17   2        8.40       10.88      2.35 o 
   2  17   2      131.49      142.31      5.04 o 
  -9   1   3       47.67       43.01      3.45 o 
  -8   1   3        3.83        3.21      1.35 o 
  -7   1   3      276.80      270.65      6.18 o 
  -6   1   3       77.03       81.86      2.27 o 
  -5   1   3     2954.59     2983.72     45.99 o 
  -4   1   3     2842.79     2966.56     41.26 o 
  -3   1   3     2306.07     2111.22     29.39 o 
  -2   1   3     4282.77     4507.20     62.12 o 
  -1   1   3    17137.71    17633.27    243.06 o 
   0   1   3      507.46      466.28      6.68 o 
   1   1   3      180.96      200.86      4.42 o 
   2   1   3     1111.31     1131.47     16.48 o 
   3   1   3        4.95        2.08      0.46 o 
   4   1   3     1000.23     1033.03     16.76 o 
   5   1   3        3.24        5.57      1.55 o 
   6   1   3       49.44       58.97      2.88 o 
   7   1   3      105.72      101.97      5.58 o 
   8   1   3      111.12      108.10      4.10 o 
   9   1   3       36.03       41.20      2.94 o 
  -9   2   3      284.99      319.92      8.75 o 
  -8   2   3      506.84      445.26     12.99 o 
  -7   2   3      754.70      787.13     14.71 o 
  -6   2   3      149.42      148.22      3.35 o 
  -5   2   3      204.43      210.00      3.82 o 
  -4   2   3       67.48       67.16      1.62 o 
  -3   2   3     2525.37     2357.48     43.56 o 
  -2   2   3     1426.22     1763.52     24.55 o 
  -1   2   3    60004.73    53309.94   1103.94 o 
   0   2   3     1845.88     1807.67     25.14 o 
   1   2   3       27.46       29.72      0.83 o 
   2   2   3      122.81      132.88      2.28 o 
   3   2   3      105.21       87.17      1.75 o 
   4   2   3       58.98       59.46      1.47 o 
   5   2   3      105.43      102.50      2.21 o 
   6   2   3      762.18      687.99     11.63 o 
   7   2   3      138.31      127.57      3.25 o 
   8   2   3        0.27       -0.12      1.35 o 
   9   2   3       80.85       92.26      4.58 o 
  -9   3   3       23.05       32.62      2.67 o 
  -8   3   3      103.59       99.36      3.96 o 
  -7   3   3      508.52      462.44      9.34 o 
  -6   3   3      421.94      419.80      8.39 o 
  -5   3   3     2140.06     2189.63     44.17 o 
  -4   3   3      127.85      130.58      2.75 o 
  -3   3   3       19.17       10.05      1.18 o 
  -2   3   3       36.25       31.31      0.83 o 
  -1   3   3      378.99      458.69      6.68 o 
   0   3   3     4735.69     4471.00     78.51 o 
   1   3   3     3402.43     3445.29     47.61 o 
   2   3   3     2536.70     2501.61     36.07 o 
   3   3   3     3032.05     2871.79     39.86 o 
   4   3   3      597.98      597.93      9.31 o 
   5   3   3       91.70       96.36      2.42 o 
   6   3   3     1893.27     1894.91     29.84 o 
   7   3   3      879.71      853.64     18.55 o 
   8   3   3      342.68      325.59      8.83 o 
   9   3   3      238.63      270.25      7.86 o 
  -9   4   3       31.05       30.21      2.54 o 
  -8   4   3        7.82       14.42      1.79 o 
  -7   4   3      343.57      326.20      7.12 o 
  -6   4   3        2.46        4.31      0.98 o 
  -5   4   3      147.04      153.63      3.75 o 
  -4   4   3      227.07      239.68      6.28 o 
  -3   4   3      276.91      274.06     11.13 o 
  -2   4   3     3879.45     4002.50     55.36 o 
  -1   4   3     1234.29     1268.21     17.82 o 
   0   4   3      934.85      867.39     12.29 o 
   1   4   3       21.87       15.31      1.13 o 
   2   4   3       14.18       15.07      0.72 o 
   3   4   3      343.60      332.13      8.18 o 
   4   4   3      167.65      120.17      2.34 o 
   5   4   3      326.07      327.71      6.03 o 
   6   4   3      324.13      321.31      6.15 o 
   7   4   3       44.60       58.46      2.45 o 
   8   4   3        2.00        2.65      1.37 o 
   9   4   3       18.45       31.72      2.64 o 
  -9   5   3      153.04      182.48      6.11 o 
  -8   5   3       20.98       19.18      1.73 o 
  -7   5   3        0.40        3.17      1.08 o 
  -6   5   3     1371.67     1335.33     23.80 o 
  -5   5   3       36.00       45.94      2.06 o 
  -4   5   3     2545.16     2638.74     44.92 o 
  -3   5   3     1862.68     1965.31     29.94 o 
  -2   5   3       37.44       40.14      1.28 o 
  -1   5   3        0.69        0.43      0.33 o 
   0   5   3       44.77       19.86      0.93 o 
   1   5   3      979.34      950.72     23.69 o 
   2   5   3     2149.80     2422.74     51.69 o 
   3   5   3       65.31       53.32      1.46 o 
   4   5   3      179.87      203.22      4.01 o 
   5   5   3      270.24      272.70      5.22 o 
   6   5   3       22.33       14.88      1.38 o 
   7   5   3       10.57        6.91      1.26 o 
   8   5   3       85.44       84.80      3.17 o 
  -9   6   3      180.52      190.40      6.34 o 
  -8   6   3      253.26      285.21      6.78 o 
  -7   6   3      244.09      245.76      5.87 o 
  -6   6   3      148.50      122.51      5.62 o 
  -5   6   3      104.65      108.17      3.09 o 
  -4   6   3     1102.79     1075.99     19.13 o 
  -3   6   3      900.66      934.18     14.68 o 
  -2   6   3     6544.02     6285.75     93.76 o 
  -1   6   3     1965.86     2264.94     31.58 o 
   0   6   3     1416.70     1403.71     19.78 o 
   1   6   3     3270.79     3266.82     58.37 o 
   2   6   3      327.55      298.04      4.72 o 
   3   6   3       54.27       62.11      1.96 o 
   4   6   3      793.42      766.55     16.22 o 
   5   6   3     1676.23     1619.74     28.38 o 
   6   6   3      105.13       90.93      2.97 o 
   7   6   3      369.19      337.21      7.45 o 
   8   6   3        2.64        1.54      1.29 o 
  -8   7   3        0.69        3.56      1.36 o 
  -7   7   3      230.18      227.00      5.99 o 
  -6   7   3       20.02       12.03      1.29 o 
  -5   7   3       34.23       26.44      3.12 o 
  -4   7   3       38.45       49.09      1.91 o 
  -3   7   3       13.26        8.50      0.86 o 
  -2   7   3      370.99      390.24      7.68 o 
  -1   7   3      124.13      134.72      2.46 o 
   0   7   3       29.40       20.87      0.82 o 
   1   7   3      172.89      227.98      4.80 o 
   2   7   3      556.02      556.88      8.32 o 
   3   7   3       12.22       17.74      0.83 o 
   4   7   3      270.97      300.25      6.29 o 
   5   7   3       86.80       82.37      2.71 o 
   6   7   3        1.11        0.24      1.23 o 
   7   7   3       11.43       16.99      1.67 o 
   8   7   3       64.93       72.42      3.04 o 
  -8   8   3       68.15       79.95      3.23 o 
  -7   8   3        4.21        8.33      1.40 o 
  -6   8   3        9.20        9.01      1.29 o 
  -5   8   3      204.30      207.22      4.95 o 
  -4   8   3        0.01        0.52      0.78 o 
  -3   8   3      354.98      390.47      7.75 o 
  -2   8   3      455.34      352.88     14.36 o 
  -1   8   3      129.68      144.79      5.10 o 
   0   8   3      528.83      500.48      7.58 o 
   1   8   3      124.42      123.03      2.38 o 
   2   8   3      243.46      214.32      6.08 o 
   3   8   3       20.18       27.54      1.73 o 
   4   8   3      214.10      207.14      4.79 o 
   5   8   3     1373.39     1341.18     23.96 o 
   6   8   3       77.19       71.89      2.72 o 
   7   8   3      312.17      309.50      7.13 o 
   8   8   3       92.16       97.39      3.62 o 
  -8   9   3        9.14        7.97      1.60 o 
  -7   9   3       99.40      103.53      3.54 o 
  -6   9   3      167.86      173.98      4.66 o 
  -5   9   3      249.96      221.74      5.30 o 
  -4   9   3       34.88       36.50      1.79 o 
  -3   9   3      663.09      647.66     12.15 o 
  -2   9   3      242.14      241.49      7.42 o 
  -1   9   3        1.47        4.81      1.09 o 
   0   9   3       27.14       20.21      0.91 o 
   1   9   3       15.16       10.15      0.71 o 
   2   9   3      227.54      233.02      4.03 o 
   3   9   3     1126.20     1117.56     19.86 o 
   4   9   3      194.52      184.08      4.50 o 
   5   9   3       19.34       14.48      1.62 o 
   6   9   3       67.63       88.35      3.13 o 
   7   9   3        8.15       10.96      1.60 o 
  -7  10   3       89.27       88.77      3.36 o 
  -6  10   3      230.69      204.02      5.25 o 
  -5  10   3       32.16       23.52      1.71 o 
  -4  10   3      196.19      183.72      4.59 o 
  -3  10   3      629.11      606.82     13.32 o 
  -2  10   3     1114.26     1082.91     17.19 o 
  -1  10   3        1.04        3.89      0.73 o 
   0  10   3       86.27       71.22      3.24 o 
   1  10   3      323.51      362.29      5.85 o 
   2  10   3      930.66      934.08     16.85 o 
   3  10   3      247.07      251.83      5.62 o 
   4  10   3      884.29      839.21     15.59 o 
   5  10   3     1264.42     1229.07     22.32 o 
   6  10   3       17.76       13.58      1.60 o 
   7  10   3      220.51      204.92      5.49 o 
  -7  11   3       49.25       59.92      2.85 o 
  -6  11   3       21.04       19.63      1.72 o 
  -5  11   3     1626.47     1562.12     27.96 o 
  -4  11   3      121.42      136.42      3.82 o 
  -3  11   3      237.12      216.27      5.37 o 
  -2  11   3      176.78      143.75      9.03 o 
  -1  11   3      135.03      144.01      3.76 o 
   0  11   3     1703.52     1653.76     23.63 o 
   1  11   3     3282.74     3322.85     50.51 o 
   2  11   3       80.23       93.29      2.85 o 
   3  11   3     1000.82      993.88     24.17 o 
   4  11   3      144.33      153.24      4.15 o 
   5  11   3      157.48      145.22      4.17 o 
   6  11   3        9.55       13.60      1.69 o 
   7  11   3      217.62      238.85     11.06 o 
  -7  12   3      347.82      369.07     17.04 o 
  -6  12   3       86.46       88.36      3.35 o 
  -5  12   3        9.07        4.96      1.26 o 
  -4  12   3        4.88        2.02      1.24 o 
  -3  12   3      213.30      218.16      5.23 o 
  -2  12   3       13.57       10.13      1.24 o 
  -1  12   3      954.97      971.10     15.72 o 
   0  12   3       32.50       42.37      2.13 o 
   1  12   3       18.41       10.24      1.04 o 
   2  12   3      306.43      295.14      6.43 o 
   3  12   3      901.79      866.89     16.15 o 
   4  12   3      590.48      578.05     11.51 o 
   5  12   3       53.38       61.77      2.72 o 
   6  12   3      839.41      867.20     16.75 o 
  -6  13   3        5.07        1.77      1.40 o 
  -5  13   3       17.51       19.26      1.83 o 
  -4  13   3      135.22      123.49      3.83 o 
  -3  13   3      118.95      120.41      4.10 o 
  -2  13   3       70.50       63.38      2.49 o 
  -1  13   3      217.25      201.70      4.89 o 
   0  13   3        7.36        7.63      1.12 o 
   1  13   3       45.71       42.01      2.33 o 
   2  13   3     2801.49     2785.98     48.04 o 
   3  13   3       10.55        8.95      1.37 o 
   4  13   3        0.64        0.50      1.11 o 
   5  13   3       96.81       89.70      3.38 o 
   6  13   3        0.79       -0.09      1.48 o 
  -5  14   3      159.31      162.55      4.79 o 
  -4  14   3        4.37        4.35      2.12 o 
  -3  14   3       53.40       53.47      2.49 o 
  -2  14   3        3.39        4.56      1.17 o 
  -1  14   3       41.49       39.13      2.39 o 
   0  14   3      527.08      488.54     11.94 o 
   1  14   3      241.39      249.14      8.82 o 
   2  14   3        2.75        4.00      1.32 o 
   3  14   3       14.37       20.47      1.77 o 
   4  14   3        3.09        0.98      1.16 o 
   5  14   3       21.16       21.90      2.01 o 
  -5  15   3       31.91       20.98      2.09 o 
  -4  15   3       14.34       24.06      2.41 o 
  -3  15   3       47.27       31.97      2.10 o 
  -2  15   3       19.79       10.15      1.60 o 
  -1  15   3        2.11       -0.39      1.27 o 
   0  15   3       96.74       97.77      8.33 o 
   1  15   3       29.21       27.78      2.19 o 
   2  15   3       17.80       21.65      2.01 o 
   3  15   3       25.97       23.53      2.21 o 
   4  15   3       81.54       78.31      3.29 o 
  -4  16   3      139.05      144.66      5.39 o 
  -3  16   3      327.81      344.56      9.02 o 
  -2  16   3       70.02       71.29      4.36 o 
  -1  16   3      361.02      394.35      9.78 o 
   0  16   3       10.42        6.82      1.96 o 
   1  16   3        5.84        9.00      1.84 o 
   2  16   3       68.97       68.06      4.35 o 
   3  16   3       24.87       28.18      2.92 o 
  -2  17   3        0.61        2.00      1.60 o 
  -1  17   3      259.61      295.48      9.85 o 
   0  17   3        0.80        3.40      1.86 o 
   1  17   3      158.04      172.25      6.83 o 
   2  17   3      433.46      437.64     10.88 o 
  -9   0   4       74.92       66.72      5.84 o 
  -8   0   4      229.56      225.88     11.04 o 
  -7   0   4      235.02      194.52     18.10 o 
  -6   0   4     3395.31     3714.03     73.42 o 
  -5   0   4     2368.97     2303.30     64.98 o 
  -4   0   4     1051.25     1175.93     77.16 o 
  -3   0   4     1303.00     1133.22     22.72 o 
  -2   0   4       39.11       29.11      1.21 o 
  -1   0   4       31.67       42.27      1.32 o 
   0   0   4     6032.12     6078.89    119.49 o 
   1   0   4    32911.91    31487.43    614.35 o 
   2   0   4     1689.83     1866.64     65.20 o 
   3   0   4       22.93       28.16      1.74 o 
   4   0   4       13.47       30.63      1.50 o 
   5   0   4      288.53      305.58      7.19 o 
   6   0   4     1910.44     1949.65     39.26 o 
   7   0   4     1994.64     2115.77     53.11 o 
   8   0   4        2.69        0.78      1.69 o 
   9   0   4      454.44      475.34     19.83 o 
  -9   1   4      266.59      285.80      9.69 o 
  -8   1   4      146.78      138.70      4.72 o 
  -7   1   4     1678.32     1590.68     28.51 o 
  -6   1   4      288.25      261.13      5.07 o 
  -5   1   4      371.67      416.57      6.54 o 
  -4   1   4       21.81       11.51      0.69 o 
  -3   1   4     1281.02     1263.88     17.86 o 
  -2   1   4     2075.35     2044.46     28.38 o 
  -1   1   4      874.41      797.44     13.23 o 
   0   1   4    18299.37    18461.62    316.74 o 
   1   1   4      302.88      253.90      3.86 o 
   2   1   4      726.38      757.52     17.11 o 
   3   1   4       66.75       90.44      1.83 o 
   4   1   4       44.13       56.79      1.46 o 
   5   1   4        7.60        7.10      0.72 o 
   6   1   4      134.72      135.01      3.23 o 
   7   1   4      435.94      413.80      8.74 o 
   8   1   4       14.74       12.26      1.53 o 
   9   1   4        0.36        1.68      2.85 o 
  -9   2   4       20.02       15.46      2.58 o 
  -8   2   4       46.56       49.03      2.86 o 
  -7   2   4     1325.64     1317.07     23.55 o 
  -6   2   4      938.14      965.36     15.75 o 
  -5   2   4     2276.19     2219.97     31.26 o 
  -4   2   4     1057.82     1072.57     15.40 o 
  -3   2   4       63.47       60.31      1.44 o 
  -2   2   4     1257.38     1283.50     18.04 o 
  -1   2   4      705.91      711.44     10.12 o 
   0   2   4      266.96      221.82      3.39 o 
   1   2   4     8815.17     9690.08    181.39 o 
   2   2   4     1931.27     1942.59     30.06 o 
   3   2   4     2165.83     2420.17     33.81 o 
   4   2   4        7.45        6.80      0.63 o 
   5   2   4        4.87        6.27      0.69 o 
   6   2   4       11.41        8.41      1.07 o 
   7   2   4        2.09        1.02      1.08 o 
   8   2   4      711.18      751.69     16.85 o 
   9   2   4       58.34       56.49      3.79 o 
  -9   3   4       28.95       21.80      2.88 o 
  -8   3   4      161.33      162.97      5.29 o 
  -7   3   4      191.08      162.27      4.28 o 
  -6   3   4      231.83      186.75      4.46 o 
  -5   3   4       10.01        9.86      0.88 o 
  -4   3   4     3047.08     3252.38     45.23 o 
  -3   3   4     1031.60     1105.52     17.01 o 
  -2   3   4      888.88      928.39     13.21 o 
  -1   3   4      123.24      123.59      2.16 o 
   0   3   4     4032.48     4595.02     63.40 o 
   1   3   4     4129.26     4151.49     93.94 o 
   2   3   4      227.86      201.73      3.30 o 
   3   3   4       82.26      114.90      2.63 o 
   4   3   4      267.75      247.96      4.17 o 
   5   3   4      150.20      164.15      3.53 o 
   6   3   4      147.98      135.93      5.08 o 
   7   3   4      624.20      640.81     12.40 o 
   8   3   4       45.14       38.71      2.69 o 
   9   3   4        3.45        3.85      2.35 o 
  -9   4   4      223.80      202.15      6.49 o 
  -8   4   4      189.23      188.23      5.87 o 
  -7   4   4      105.44      104.01      3.29 o 
  -6   4   4      120.14      111.67      3.23 o 
  -5   4   4       24.25       45.46      3.61 o 
  -4   4   4      744.84      706.77     16.76 o 
  -3   4   4     1196.00     1385.50     21.22 o 
  -2   4   4      545.28      537.99      7.99 o 
  -1   4   4     2989.97     3201.02     49.37 o 
   0   4   4        4.44        4.39      0.41 o 
   1   4   4     1754.42     1873.73     28.78 o 
   2   4   4      383.34      465.14      6.95 o 
   3   4   4      441.12      456.82     10.75 o 
   4   4   4     1372.88     1317.06     18.83 o 
   5   4   4     2604.18     2657.22     41.11 o 
   6   4   4        5.60        6.37      0.97 o 
   7   4   4      118.84      121.67      3.62 o 
   8   4   4      111.64       86.96      3.75 o 
  -9   5   4       78.70       73.37      3.72 o 
  -8   5   4        2.17        1.67      1.18 o 
  -7   5   4      290.75      276.96      6.38 o 
  -6   5   4       80.08       69.71      2.53 o 
  -5   5   4        0.04       -0.18      0.72 o 
  -4   5   4      263.39      329.95     12.49 o 
  -3   5   4      100.38       96.27      1.89 o 
  -2   5   4      284.56      343.42      6.57 o 
  -1   5   4      202.04      213.43      3.46 o 
   0   5   4    11287.37    11876.03    163.67 o 
   1   5   4      437.57      383.12      5.80 o 
   2   5   4      696.87      718.42     12.63 o 
   3   5   4        0.59        2.94      0.51 o 
   4   5   4     1213.43     1277.61     20.27 o 
   5   5   4        0.56        1.80      0.75 o 
   6   5   4      900.06      883.53     16.30 o 
   7   5   4        1.87       -0.39      1.49 o 
   8   5   4        3.18        2.87      1.33 o 
  -9   6   4       10.82       13.71      2.17 o 
  -8   6   4       18.26       22.13      1.88 o 
  -7   6   4       10.32        7.67      1.29 o 
  -6   6   4       70.04       79.68      2.77 o 
  -5   6   4      100.98      112.15      4.46 o 
  -4   6   4      172.49      133.73      4.07 o 
  -3   6   4      410.16      423.95      7.14 o 
  -2   6   4       45.78       49.65      1.24 o 
  -1   6   4     2343.98     2516.84     46.03 o 
   0   6   4     6639.21     7052.92    115.06 o 
   1   6   4        5.72        2.07      0.49 o 
   2   6   4     6298.15     6407.48    144.36 o 
   3   6   4      283.75      262.55      6.81 o 
   4   6   4      444.01      460.59      8.01 o 
   5   6   4       37.17       36.87      1.83 o 
   6   6   4        7.70        3.66      1.20 o 
   7   6   4      259.76      251.38      6.02 o 
   8   6   4      102.79      122.92      3.96 o 
  -8   7   4      273.02      263.70      6.52 o 
  -7   7   4       30.69       38.80      2.18 o 
  -6   7   4      479.41      452.20      9.24 o 
  -5   7   4        5.56        2.72      1.20 o 
  -4   7   4     1789.18     1802.40     31.33 o 
  -3   7   4     1031.85      994.97     15.68 o 
  -2   7   4     2165.64     2168.22     33.02 o 
  -1   7   4     2396.74     2417.44     33.81 o 
   1   7   4      485.01      423.36      8.26 o 
   2   7   4        1.04        1.12      0.74 o 
   3   7   4       16.36       33.70      1.18 o 
   4   7   4      993.92     1014.39     18.23 o 
   5   7   4     1157.03     1131.19     20.36 o 
   6   7   4     2189.91     2197.09     53.32 o 
   7   7   4      131.85      135.18      5.59 o 
   8   7   4       97.11       93.68      4.38 o 
  -8   8   4        1.60        0.57      1.21 o 
  -7   8   4      579.95      537.33     11.03 o 
  -6   8   4      222.09      172.97      4.58 o 
  -5   8   4      748.20      733.69     13.83 o 
  -4   8   4      947.80      943.49     21.33 o 
  -3   8   4       15.65       12.49      1.07 o 
  -2   8   4      269.74      281.50      5.58 o 
  -1   8   4        6.25        3.03      0.51 o 
   0   8   4        2.33        6.65      0.63 o 
   1   8   4      739.80      719.62     11.57 o 
   2   8   4     2426.16     2487.76     34.93 o 
   3   8   4      244.73      226.94      4.46 o 
   4   8   4     2697.92     2632.60     45.13 o 
   5   8   4       20.81       12.01      1.83 o 
   6   8   4       15.49       22.80      1.76 o 
   7   8   4       35.00       42.02      2.39 o 
   8   8   4      397.67      474.02     10.21 o 
  -8   9   4       86.34       95.04      3.63 o 
  -7   9   4       19.49       27.71      2.01 o 
  -6   9   4      131.64      113.78      4.61 o 
  -5   9   4      156.02      154.88      5.73 o 
  -4   9   4      369.91      348.74      7.32 o 
  -3   9   4     1038.07      996.40     17.95 o 
  -2   9   4      520.65      502.81     16.04 o 
  -1   9   4      676.78      661.15     10.79 o 
   0   9   4      129.74      143.16      2.77 o 
   1   9   4      315.44      318.77      5.22 o 
   2   9   4      660.33      636.56      9.62 o 
   3   9   4      762.28      746.43     13.77 o 
   4   9   4      467.83      440.94      8.88 o 
   5   9   4     1314.72     1255.36     22.65 o 
   6   9   4      113.38      107.92      3.50 o 
   7   9   4       74.80       75.20      3.06 o 
  -7  10   4      153.70      129.03      4.58 o 
  -6  10   4      115.24       98.13      4.10 o 
  -5  10   4      737.08      696.48     13.44 o 
  -4  10   4       16.47       18.39      2.29 o 
  -3  10   4     1320.04     1314.99     36.12 o 
  -2  10   4       32.11       36.73      1.88 o 
  -1  10   4      381.61      378.54      7.37 o 
   0  10   4      139.52      165.61      3.30 o 
   1  10   4     1018.72     1059.95     15.47 o 
   2  10   4      197.53      170.70      4.11 o 
   3  10   4     4656.77     4627.79     78.44 o 
   4  10   4      218.81      212.67      5.12 o 
   5  10   4       32.14       30.28      2.33 o 
   6  10   4        1.58        2.57      1.26 o 
   7  10   4      128.37      121.01      4.18 o 
  -7  11   4        3.00        1.20      1.34 o 
  -6  11   4       53.06       51.11      2.61 o 
  -5  11   4      176.22      171.68      4.63 o 
  -4  11   4      241.52      217.77      5.29 o 
  -3  11   4       42.35       47.64      3.20 o 
  -2  11   4      249.19      237.35      5.36 o 
  -1  11   4      179.92      145.92      3.35 o 
   0  11   4        8.36       11.64      1.15 o 
   1  11   4      506.37      502.93     10.27 o 
   2  11   4       44.10       36.01      2.16 o 
   3  11   4        7.97        7.44      1.20 o 
   4  11   4       35.99       33.26      2.39 o 
   5  11   4       63.41       67.17      2.76 o 
   6  11   4      212.57      218.98      7.85 o 
   7  11   4      109.82      117.15      4.58 o 
  -7  12   4       67.22       69.18      3.71 o 
  -6  12   4       30.07       32.02      2.14 o 
  -5  12   4        0.20        1.04      1.10 o 
  -4  12   4      543.79      511.24     10.38 o 
  -3  12   4      396.29      360.94      7.71 o 
  -2  12   4      257.93      264.88      6.23 o 
  -1  12   4       11.45        8.74      1.03 o 
   0  12   4        2.12        1.36      0.80 o 
   1  12   4        8.51        8.08      1.48 o 
   2  12   4      457.34      434.66     10.92 o 
   3  12   4      274.58      257.66      7.22 o 
   4  12   4        8.61        5.08      1.43 o 
   5  12   4        4.19        0.09      1.16 o 
   6  12   4       18.52       13.42      1.73 o 
  -6  13   4       16.08       15.41      1.83 o 
  -5  13   4      112.80      127.23      4.04 o 
  -4  13   4      124.14      106.23      3.52 o 
  -3  13   4      735.82      755.53     19.36 o 
  -2  13   4      477.89      481.38     10.05 o 
  -1  13   4      126.18      145.63      5.12 o 
   0  13   4        0.73       -0.14      0.91 o 
   1  13   4       99.91      107.33      3.71 o 
   2  13   4       42.52       50.55      2.40 o 
   3  13   4       18.87       20.85      1.72 o 
   4  13   4        9.61        9.29      1.47 o 
   5  13   4      571.13      544.40     11.31 o 
   6  13   4        6.14       13.52      1.80 o 
  -5  14   4       76.83       72.67      3.27 o 
  -4  14   4      197.39      173.94      4.85 o 
  -3  14   4       26.19       27.07      1.90 o 
  -2  14   4       36.58       39.33      2.13 o 
  -1  14   4      356.66      389.66      9.34 o 
   0  14   4      116.30      104.66      3.34 o 
   1  14   4      653.54      653.05     15.15 o 
   2  14   4       67.26       71.32      3.16 o 
   3  14   4      209.74      217.51      5.50 o 
   4  14   4       35.80       28.95      2.10 o 
   5  14   4        1.30        0.57      1.49 o 
  -4  15   4       72.90       68.91      2.99 o 
  -3  15   4      462.58      435.86      9.35 o 
  -2  15   4      510.43      505.24     14.06 o 
  -1  15   4       33.27       41.25      2.57 o 
   0  15   4      476.90      467.41     11.46 o 
   1  15   4       54.58       58.40      2.94 o 
   2  15   4        0.82       -1.20      1.20 o 
   3  15   4       26.72       26.33      2.32 o 
   4  15   4      461.74      495.30     11.95 o 
  -3  16   4      187.35      220.52      5.78 o 
  -2  16   4        8.80        5.50      1.60 o 
  -1  16   4       27.58       18.69      2.06 o 
   0  16   4      140.71      137.48      5.70 o 
   1  16   4      128.16      136.41      9.54 o 
   2  16   4       57.27       61.28      3.16 o 
   3  16   4      147.73      155.31      5.53 o 
  -2  17   4        0.35        1.31      1.41 o 
  -1  17   4      155.27      157.50      6.47 o 
   0  17   4       13.26       15.04      2.40 o 
   1  17   4        6.88        2.98      1.90 o 
  -9   1   5       59.94       63.51      3.99 o 
  -8   1   5       51.39       50.82      2.91 o 
  -7   1   5       12.95       15.96      2.30 o 
  -6   1   5       66.34       60.16      1.98 o 
  -5   1   5      111.80      109.52      2.31 o 
  -4   1   5       90.83       91.57      1.93 o 
  -3   1   5      201.99      201.72      3.34 o 
  -2   1   5      307.90      333.27      5.07 o 
  -1   1   5       67.87       74.62      1.43 o 
   0   1   5      193.14      187.79      3.39 o 
   1   1   5        1.84        0.09      0.46 o 
   2   1   5     1466.81     1581.06     22.22 o 
   3   1   5     1477.62     1567.26     22.13 o 
   4   1   5       12.95       18.16      0.86 o 
   5   1   5       98.68      103.18      2.30 o 
   6   1   5     1227.11     1249.96     20.14 o 
   7   1   5      761.15      773.22     17.64 o 
   8   1   5      383.95      406.96      8.94 o 
   9   1   5      261.98      293.23     15.73 o 
  -9   2   5        3.03        0.78      2.49 o 
  -8   2   5      439.02      430.40     10.61 o 
  -7   2   5      235.42      240.29      8.69 o 
  -6   2   5      783.36      786.04     13.07 o 
  -5   2   5       25.38       13.02      1.63 o 
  -4   2   5      683.42      825.63     12.07 o 
  -3   2   5      907.94     1074.99     16.91 o 
  -2   2   5      221.58      236.49      4.34 o 
  -1   2   5      802.16      990.78     14.01 o 
   0   2   5     7003.06     7291.42    100.48 o 
   1   2   5     3581.80     3449.14     47.70 o 
   2   2   5      540.32      575.96      8.48 o 
   3   2   5      576.23      632.64      9.34 o 
   4   2   5      421.03      416.56      6.51 o 
   5   2   5     1087.27     1001.83     14.68 o 
   6   2   5      193.84      147.34      3.48 o 
   7   2   5      778.46      759.33     14.70 o 
   8   2   5       62.10       63.41      3.22 o 
  -9   3   5       94.61       93.98      5.14 o 
  -8   3   5       12.20       14.71      1.93 o 
  -7   3   5      119.45      109.71      4.67 o 
  -6   3   5        0.12        0.21      0.86 o 
  -5   3   5     2983.84     3114.23     54.21 o 
  -4   3   5     3556.89     3568.36     49.59 o 
  -3   3   5        4.18       12.42      0.97 o 
  -2   3   5       33.27       24.83      1.12 o 
  -1   3   5      877.82      939.10     13.68 o 
   0   3   5      419.44      471.32      6.95 o 
   1   3   5     7124.03     6760.41    116.04 o 
   2   3   5      338.09      285.88      4.84 o 
   3   3   5      155.57      157.43      3.21 o 
   4   3   5       35.57       40.96      1.29 o 
   5   3   5       23.27       20.00      1.38 o 
   6   3   5      346.72      344.94      7.15 o 
   7   3   5      279.05      283.59      5.87 o 
   8   3   5       76.53       80.45      3.60 o 
  -9   4   5      125.72      127.31      4.97 o 
  -8   4   5      283.33      271.20      7.62 o 
  -7   4   5      579.84      566.33     11.24 o 
  -6   4   5      806.29      834.06     15.42 o 
  -5   4   5       23.66       18.10      2.05 o 
  -4   4   5     1197.73     1121.68     17.40 o 
  -3   4   5      251.07      241.93      3.95 o 
  -2   4   5      334.84      233.32      3.75 o 
  -1   4   5     5704.85     5669.10     78.08 o 
   0   4   5      792.58      710.77     11.56 o 
   1   4   5      988.54      926.37     13.27 o 
   2   4   5       17.63       23.59      0.89 o 
   3   4   5     2715.95     2853.48     43.48 o 
   4   4   5      564.69      538.52      8.25 o 
   5   4   5      836.10      823.69     13.62 o 
   6   4   5     1323.60     1327.98     21.43 o 
   7   4   5      269.41      264.70      6.61 o 
   8   4   5       56.59       54.22      3.01 o 
  -9   5   5        1.58        0.70      1.51 o 
  -8   5   5        4.29        8.54      1.73 o 
  -7   5   5       83.04       61.17      2.54 o 
  -6   5   5     2507.28     2520.12     43.53 o 
  -5   5   5       19.16       36.24      2.58 o 
  -4   5   5     1375.22     1366.25     21.27 o 
  -3   5   5     1496.93     1524.11     21.56 o 
  -2   5   5     1435.38     1461.48     20.65 o 
  -1   5   5      164.97      198.96      3.41 o 
   0   5   5      312.32      357.20      5.51 o 
   1   5   5       47.07       32.61      1.00 o 
   2   5   5      252.63      212.28      3.57 o 
   3   5   5     2102.12     2063.51     58.27 o 
   4   5   5      217.70      196.62      3.55 o 
   5   5   5      513.87      490.84      8.63 o 
   6   5   5     1011.29      911.87     16.79 o 
   7   5   5      102.90      120.71      3.68 o 
   8   5   5      212.62      188.88      5.95 o 
  -8   6   5       62.25       68.52      2.94 o 
  -7   6   5       10.15       13.55      1.50 o 
  -6   6   5       26.90       20.72      1.60 o 
  -5   6   5      289.42      287.05      6.23 o 
  -4   6   5      914.69      898.02     16.21 o 
  -3   6   5     2750.15     2807.30     46.77 o 
  -2   6   5      150.71      184.19      4.97 o 
  -1   6   5       61.79       63.09      1.47 o 
   0   6   5      163.98      179.84      3.10 o 
   1   6   5      683.17      665.40      9.79 o 
   2   6   5      128.19       98.48      2.06 o 
   3   6   5      354.91      359.76      5.75 o 
   4   6   5      170.35      161.62      3.50 o 
   5   6   5        0.13        0.79      0.88 o 
   6   6   5      346.43      315.85      6.92 o 
   7   6   5        2.28        4.34      1.24 o 
   8   6   5      101.77      121.52      5.58 o 
  -8   7   5       30.03       40.28      2.46 o 
  -7   7   5       85.39       87.63      3.18 o 
  -6   7   5       32.97       35.17      1.98 o 
  -5   7   5       55.40       43.18      1.93 o 
  -4   7   5      151.18      132.44      6.06 o 
  -3   7   5     1565.89     1568.97     24.25 o 
  -2   7   5       79.93       92.78      1.95 o 
  -1   7   5      762.43      825.76     12.04 o 
   0   7   5      107.68      112.94      2.75 o 
   1   7   5      312.20      323.45      6.58 o 
   2   7   5      329.96      353.94      7.30 o 
   3   7   5        9.95        8.61      0.82 o 
   4   7   5       15.82       11.40      1.03 o 
   5   7   5      708.81      688.27     13.04 o 
   6   7   5        0.55        0.52      0.97 o 
   7   7   5       32.15       38.94      2.24 o 
   8   7   5       14.51       20.72      1.92 o 
  -8   8   5        8.23        7.97      1.53 o 
  -7   8   5       22.69       19.67      1.80 o 
  -6   8   5      129.85      132.12      3.86 o 
  -5   8   5       14.53       12.56      1.30 o 
  -4   8   5       18.38       15.86      1.32 o 
  -3   8   5      678.58      646.61     12.07 o 
  -2   8   5       10.90       11.73      0.99 o 
  -1   8   5      145.70      176.35      3.18 o 
   0   8   5      430.73      465.72      7.17 o 
   1   8   5      287.74      291.00      4.80 o 
   2   8   5       43.20       37.39      1.49 o 
   3   8   5      734.39      763.23     12.62 o 
   4   8   5        5.56        5.90      1.04 o 
   5   8   5        0.02       -0.16      0.94 o 
   6   8   5       85.57       84.14      2.98 o 
   7   8   5        6.95       11.98      1.58 o 
  -8   9   5       44.39       42.54      3.32 o 
  -7   9   5      248.82      291.67      6.94 o 
  -6   9   5     1122.86     1122.55     20.65 o 
  -5   9   5      156.45      145.35      4.02 o 
  -4   9   5       50.86       49.19      2.07 o 
  -3   9   5     1775.83     1783.90     31.09 o 
  -2   9   5      341.60      365.43      7.12 o 
  -1   9   5     1321.38     1321.70     18.99 o 
   0   9   5      124.29      118.82      2.45 o 
   1   9   5     2260.15     2364.75     33.30 o 
   2   9   5      111.23      110.75      2.40 o 
   3   9   5     1084.45     1069.71     19.23 o 
   4   9   5      249.95      255.36      7.03 o 
   5   9   5        0.47        0.79      1.01 o 
   6   9   5       87.08      101.80      3.42 o 
   7   9   5       37.57       46.71      2.55 o 
  -7  10   5        0.74        2.23      1.24 o 
  -6  10   5       18.57       22.10      2.15 o 
  -5  10   5      216.58      196.67      4.98 o 
  -4  10   5        0.03        0.61      0.90 o 
  -3  10   5      959.33      911.69     16.70 o 
  -2  10   5      149.85      158.00      3.46 o 
  -1  10   5     1530.87     1472.47     23.01 o 
   0  10   5      626.82      623.64      9.50 o 
   1  10   5       15.71       11.88      0.90 o 
   2  10   5      815.41      789.29     15.05 o 
   3  10   5      367.61      373.68      7.97 o 
   4  10   5       40.40       41.17      2.03 o 
   5  10   5      300.86      314.52      7.04 o 
   6  10   5      620.18      598.42     12.07 o 
   7  10   5      102.23      104.52      3.72 o 
  -7  11   5       33.24       41.00      2.45 o 
  -6  11   5       16.49       18.92      1.82 o 
  -5  11   5        3.88        3.34      1.10 o 
  -4  11   5      252.28      229.67      5.51 o 
  -3  11   5        5.77        4.16      1.08 o 
  -2  11   5        0.78        0.97      0.86 o 
  -1  11   5      754.79      750.02     13.64 o 
   0  11   5      367.14      372.33      6.71 o 
   1  11   5       68.41       68.72      1.91 o 
   2  11   5      685.17      648.84     12.30 o 
   3  11   5     1057.21     1081.29     19.64 o 
   4  11   5     1206.33     1070.86     28.23 o 
   5  11   5      337.42      310.78      7.12 o 
   6  11   5       51.38       48.80      2.60 o 
  -6  12   5       20.46       19.09      2.24 o 
  -5  12   5      216.82      221.35      8.95 o 
  -4  12   5       12.14        6.98      1.31 o 
  -3  12   5       27.94       31.12      1.88 o 
  -2  12   5     1601.04     1473.19     26.13 o 
  -1  12   5     1292.30     1246.79     25.86 o 
   0  12   5      112.53      107.42      3.90 o 
   1  12   5      236.81      231.12      5.33 o 
   2  12   5       23.23       27.01      1.69 o 
   3  12   5      291.45      288.71      6.76 o 
   4  12   5      147.09      131.10      3.91 o 
   5  12   5      275.18      260.35      6.34 o 
   6  12   5        6.64        4.98      1.50 o 
  -6  13   5       16.40        8.39      1.64 o 
  -5  13   5      329.49      338.18      9.58 o 
  -4  13   5        7.15       11.86      1.50 o 
  -3  13   5      495.31      491.71     10.06 o 
  -2  13   5        0.68       -0.07      1.14 o 
  -1  13   5      396.89      377.34      7.92 o 
   0  13   5      728.61      714.62     14.06 o 
   1  13   5      172.13      157.36      4.76 o 
   2  13   5      883.49      891.07     16.61 o 
   3  13   5      561.36      596.67     11.85 o 
   4  13   5       54.01       65.41      2.77 o 
   5  13   5       27.05       37.77      2.37 o 
  -5  14   5       92.94       94.89      3.54 o 
  -4  14   5      148.57      124.74      3.97 o 
  -3  14   5        0.48       -0.63      1.07 o 
  -2  14   5       58.77       71.73      2.79 o 
  -1  14   5        3.04        7.97      2.34 o 
   0  14   5      198.82      196.18      4.87 o 
   1  14   5      354.02      380.03      9.24 o 
   2  14   5       43.98       55.71      2.84 o 
   3  14   5      291.86      301.09      6.98 o 
   4  14   5      244.57      263.00      6.46 o 
   5  14   5       69.88       71.16      3.17 o 
  -4  15   5        1.23       -0.08      1.28 o 
  -3  15   5       66.76       72.15      2.98 o 
  -2  15   5      110.56      116.74      3.75 o 
  -1  15   5       13.00       14.70      1.81 o 
   0  15   5        7.66        9.44      1.65 o 
   1  15   5        3.01        1.26      1.35 o 
   2  15   5        1.20        0.65      1.36 o 
   3  15   5        7.75        7.53      1.74 o 
   4  15   5       11.94        5.19      1.60 o 
  -3  16   5       21.74       28.57      2.15 o 
  -2  16   5      261.79      289.86      7.87 o 
  -1  16   5       27.11       20.66      2.31 o 
   0  16   5        6.89        6.48      1.92 o 
   1  16   5       63.96       68.49      3.30 o 
   2  16   5       10.91       10.72      1.85 o 
   3  16   5      185.33      212.31      6.52 o 
  -1  17   5        0.00        3.22      1.91 o 
   0  17   5      121.99      115.06      5.41 o 
  -9   0   6       35.28       55.38      5.72 o 
  -8   0   6      488.61      545.81     21.80 o 
  -7   0   6     1462.28     1466.36     37.47 o 
  -6   0   6      155.85      147.65      5.15 o 
  -5   0   6      972.55     1025.01     27.13 o 
  -4   0   6     7661.52     7739.40    150.60 o 
  -3   0   6     2847.01     2975.00     58.39 o 
  -2   0   6      684.12      653.89     13.46 o 
  -1   0   6      734.88      831.20     16.80 o 
   0   0   6      775.15      684.38     19.66 o 
   1   0   6     1450.17     1377.60     41.02 o 
   2   0   6      915.23      754.38     15.47 o 
   3   0   6      549.94      501.71     10.76 o 
   4   0   6        3.81        0.21      0.70 o 
   5   0   6     1833.30     1777.88     35.91 o 
   6   0   6      320.46      297.16      7.39 o 
   7   0   6       48.27       62.54      3.69 o 
   8   0   6      173.85      181.37     10.15 o 
  -9   1   6      463.05      500.53     14.86 o 
  -8   1   6      414.09      373.62     11.41 o 
  -7   1   6      189.48      174.73      5.22 o 
  -6   1   6     3396.73     3416.36     52.72 o 
  -5   1   6        0.39        1.69      0.57 o 
  -4   1   6       28.90       25.64      1.01 o 
  -3   1   6     1212.32     1192.40     16.97 o 
  -2   1   6       48.38       71.39      2.05 o 
  -1   1   6        1.53        0.09      0.27 o 
   0   1   6      664.30      780.04     12.41 o 
   1   1   6     1069.74      958.78     21.14 o 
   2   1   6       16.92        8.92      0.54 o 
   3   1   6      708.67      742.55     10.90 o 
   4   1   6       49.09       47.71      1.40 o 
   5   1   6        7.91        7.17      0.81 o 
   6   1   6      796.84      781.88     13.13 o 
   7   1   6      232.00      248.00      5.96 o 
   8   1   6      196.48      208.20      5.53 o 
  -9   2   6       15.50       17.59      3.04 o 
  -8   2   6       53.84       62.60      3.16 o 
  -7   2   6        7.19        6.13      1.14 o 
  -6   2   6      118.27      126.18      3.08 o 
  -5   2   6      320.21      341.60      5.58 o 
  -4   2   6       30.97       29.37      1.28 o 
  -3   2   6     2722.78     2680.14     37.29 o 
  -2   2   6      384.60      373.42      5.68 o 
  -1   2   6       54.10       50.06      1.31 o 
   0   2   6      202.56      168.46      3.16 o 
   1   2   6        6.52        6.63      0.80 o 
   2   2   6       16.98       17.84      0.90 o 
   3   2   6     1296.17     1175.90     16.84 o 
   4   2   6       42.55       47.84      1.80 o 
   5   2   6      176.33      192.08      3.63 o 
   6   2   6      106.40      116.36      3.01 o 
   7   2   6       17.66       19.03      1.71 o 
   8   2   6       97.78      106.41      4.18 o 
  -9   3   6        3.10        2.48      1.73 o 
  -8   3   6      232.15      258.34     15.32 o 
  -7   3   6      853.18      811.47     17.72 o 
  -6   3   6      908.89      914.82     19.52 o 
  -5   3   6     1254.30     1239.60     19.77 o 
  -4   3   6       27.01       28.86      1.07 o 
  -3   3   6       24.86       19.35      0.83 o 
  -2   3   6       80.98       95.87      3.04 o 
  -1   3   6      286.15      340.77      5.21 o 
   0   3   6        0.39        0.64      0.52 o 
   1   3   6     2209.49     2529.46     35.25 o 
   2   3   6      166.00      187.62      3.51 o 
   3   3   6       77.77       87.71      1.93 o 
   4   3   6       39.64       37.64      1.28 o 
   5   3   6      930.09      965.55     15.74 o 
   6   3   6        4.82        5.90      1.04 o 
   7   3   6      516.80      534.69      9.69 o 
   8   3   6      221.99      230.98      8.60 o 
  -9   4   6      300.57      312.85      8.78 o 
  -8   4   6       60.55       75.36      3.51 o 
  -7   4   6        3.41        2.64      1.04 o 
  -6   4   6      104.64       97.41      3.06 o 
  -5   4   6      545.32      532.58     11.77 o 
  -4   4   6       23.51       31.99      1.58 o 
  -3   4   6      185.51      207.94      3.54 o 
  -2   4   6      640.99      700.88     10.24 o 
  -1   4   6      118.21      108.00      2.05 o 
   0   4   6     1841.87     2021.06     31.27 o 
   1   4   6     1898.20     2022.93     28.34 o 
   2   4   6      961.39     1006.29     14.48 o 
   3   4   6     2360.72     2625.38     62.68 o 
   4   4   6      542.92      510.87      7.92 o 
   5   4   6        0.26        0.37      0.74 o 
   6   4   6      113.06      100.20      2.80 o 
   7   4   6       26.43       21.64      1.74 o 
   8   4   6        0.57        4.98      1.57 o 
  -9   5   6        0.56        1.45      1.64 o 
  -8   5   6      170.71      175.05      4.90 o 
  -7   5   6       85.15       69.63      2.73 o 
  -6   5   6      262.12      248.58      5.75 o 
  -5   5   6      848.11      834.20     15.36 o 
  -4   5   6        6.29       10.02      1.50 o 
  -3   5   6     1276.48     1351.97     19.29 o 
  -2   5   6      351.51      346.31      5.42 o 
  -1   5   6     1056.82     1054.82     16.60 o 
   0   5   6      503.47      546.78      8.14 o 
   1   5   6    11178.09    11046.82    151.99 o 
   2   5   6      691.71      670.67     13.50 o 
   3   5   6       28.16       23.86      1.01 o 
   4   5   6      270.64      261.71      4.52 o 
   5   5   6      529.40      560.08      9.70 o 
   6   5   6      163.04      166.12      5.43 o 
   7   5   6      124.99      125.89      3.79 o 
   8   5   6      146.81      164.28      6.99 o 
  -8   6   6      111.10       89.78      3.35 o 
  -7   6   6       55.27       47.52      2.36 o 
  -6   6   6      136.36      118.02      3.52 o 
  -5   6   6     1170.33     1155.23     20.77 o 
  -4   6   6      829.82      822.77     15.04 o 
  -3   6   6      639.58      582.07      8.77 o 
  -2   6   6     1132.22     1128.22     16.21 o 
  -1   6   6        4.73        2.97      0.50 o 
   0   6   6      216.14      229.65      3.83 o 
   1   6   6      106.45      107.92      2.77 o 
   2   6   6     2624.86     2703.50     37.77 o 
   3   6   6      461.75      457.49      7.14 o 
   4   6   6     1278.86     1224.30     19.61 o 
   5   6   6      321.59      313.78      6.03 o 
   6   6   6      110.12      117.88      3.71 o 
   7   6   6      142.73      135.85      4.02 o 
   8   6   6      405.41      404.26     10.52 o 
  -8   7   6      163.34      154.25      4.65 o 
  -7   7   6      255.73      258.02      6.27 o 
  -6   7   6        0.28       -0.89      0.92 o 
  -5   7   6       29.33       40.43      2.24 o 
  -4   7   6      444.87      468.57      9.22 o 
  -3   7   6      241.96      205.04      4.03 o 
  -2   7   6      657.27      653.13      9.75 o 
  -1   7   6      914.79      923.03     13.41 o 
   0   7   6     8176.49     8505.92    117.28 o 
   1   7   6      350.80      338.62      5.44 o 
   2   7   6     1021.95     1031.32     14.99 o 
   3   7   6       74.18       85.03      2.02 o 
   4   7   6     1670.30     1685.66     26.63 o 
   5   7   6      349.06      360.14      7.58 o 
   6   7   6      227.85      201.87      5.08 o 
   7   7   6      429.97      438.67     11.01 o 
  -8   8   6       31.05       33.32      2.53 o 
  -7   8   6      229.17      210.87      6.48 o 
  -6   8   6        0.93        0.13      0.99 o 
  -5   8   6      202.32      211.32      5.11 o 
  -4   8   6      494.27      512.83     10.06 o 
  -3   8   6     3324.30     3233.94     76.27 o 
  -2   8   6      104.82       92.06      2.49 o 
  -1   8   6      652.70      715.74     10.66 o 
   0   8   6      774.03      867.31     12.74 o 
   1   8   6     2824.38     2866.36     40.00 o 
   2   8   6      770.72      782.46     11.65 o 
   3   8   6     1714.97     1648.56     25.99 o 
   4   8   6     1912.89     1939.12     33.75 o 
   5   8   6       14.87       13.77      1.94 o 
   6   8   6       31.98       30.82      1.97 o 
   7   8   6      497.60      506.15     14.70 o 
  -8   9   6      514.63      578.04     12.16 o 
  -7   9   6       77.59       79.78      3.19 o 
  -6   9   6       23.28       26.68      1.90 o 
  -5   9   6        0.43       -0.81      0.91 o 
  -4   9   6       33.85       28.54      2.29 o 
  -3   9   6        7.48        4.76      0.95 o 
  -2   9   6      990.32     1045.48     16.65 o 
  -1   9   6     2071.55     2006.90     45.40 o 
   0   9   6      734.46      723.85     10.83 o 
   1   9   6      320.00      295.66      4.99 o 
   2   9   6      126.63      131.03      2.73 o 
   3   9   6       10.22       10.13      1.15 o 
   4   9   6       68.81       74.28      2.64 o 
   5   9   6      148.18      133.53      3.86 o 
   6   9   6      167.52      164.42      4.55 o 
   7   9   6       17.23       27.41      4.53 o 
  -7  10   6       16.30       14.87      2.09 o 
  -6  10   6      242.49      235.68      5.89 o 
  -5  10   6       10.49        8.94      1.32 o 
  -4  10   6        5.67        3.46      1.32 o 
  -3  10   6       98.84       90.90      4.87 o 
  -2  10   6      563.57      525.41      9.01 o 
  -1  10   6      751.32      763.49     12.53 o 
   0  10   6     1109.78     1201.73     17.45 o 
   1  10   6      622.20      600.59      9.27 o 
   2  10   6      493.60      473.82      8.34 o 
   3  10   6      144.75      148.01      5.51 o 
   4  10   6        9.64       13.62      1.41 o 
   5  10   6      108.61      115.19      4.01 o 
   6  10   6       90.16      140.59      6.13 o 
   7  10   6       17.72       21.77      5.43 o 
  -7  11   6       26.20       26.37      2.19 o 
  -6  11   6       82.45       74.93      3.00 o 
  -5  11   6       34.09       27.27      2.47 o 
  -4  11   6        7.52        8.83      1.33 o 
  -3  11   6      336.92      318.01      6.92 o 
  -2  11   6       33.46       26.31      3.32 o 
  -1  11   6       53.62       50.60      2.22 o 
   0  11   6        0.19       -0.51      0.74 o 
   1  11   6     1217.57     1174.68     17.19 o 
   2  11   6       33.99       35.72      1.88 o 
   3  11   6        1.13        0.37      0.94 o 
   4  11   6       23.87       26.14      1.84 o 
   5  11   6       12.10       13.73      1.59 o 
   6  11   6       43.37       40.49      2.88 o 
  -6  12   6       46.64       38.19      2.40 o 
  -5  12   6      312.96      320.02      7.37 o 
  -4  12   6       16.85       17.78      1.62 o 
  -3  12   6        0.04        0.12      0.98 o 
  -2  12   6       67.94       57.57      2.36 o 
  -1  12   6     1639.08     1612.90     27.90 o 
   0  12   6      154.27      143.92      3.38 o 
   1  12   6      207.83      190.96      4.60 o 
   2  12   6        9.43       14.41      1.39 o 
   3  12   6        1.34        1.33      1.08 o 
   4  12   6        4.52        3.55      1.26 o 
   5  12   6        1.26        4.14      1.68 o 
   6  12   6        8.85        4.22      2.07 o 
  -6  13   6      168.40      169.08      4.99 o 
  -5  13   6       47.50       53.97      3.06 o 
  -4  13   6      302.65      280.07      6.67 o 
  -3  13   6      159.65      130.78      3.90 o 
  -2  13   6      384.08      384.51      8.49 o 
  -1  13   6      251.15      252.67      5.84 o 
   0  13   6      297.06      289.28      6.35 o 
   1  13   6       83.06       84.99      3.31 o 
   2  13   6        6.65        7.16      1.68 o 
   3  13   6        6.24        4.95      1.23 o 
   4  13   6      164.38      167.47      5.63 o 
   5  13   6        2.31        3.54      3.12 o 
  -5  14   6       93.43       87.77      3.80 o 
  -4  14   6      265.55      256.96      6.39 o 
  -3  14   6      165.65      177.49      6.73 o 
  -2  14   6      209.95      225.92      5.59 o 
  -1  14   6       37.72       39.96      2.60 o 
   0  14   6      223.24      239.57     10.06 o 
   1  14   6       53.92       51.06      2.79 o 
   2  14   6      306.82      301.38      7.80 o 
   3  14   6      246.88      271.66      6.52 o 
   4  14   6      192.43      212.98      6.64 o 
  -4  15   6      233.46      221.64      5.86 o 
  -3  15   6       44.03       48.49      2.58 o 
  -2  15   6      123.65      124.99      3.90 o 
  -1  15   6      413.00      418.55     11.48 o 
   0  15   6        4.91        6.72      1.91 o 
   1  15   6      432.71      410.39     10.00 o 
   2  15   6       24.08       26.87      2.29 o 
   3  15   6        2.86        3.06      2.02 o 
  -3  16   6       67.99       68.38      3.11 o 
  -2  16   6        3.43        3.61      1.62 o 
  -1  16   6      287.78      308.05      8.18 o 
   0  16   6      246.41      248.20      8.47 o 
   1  16   6       39.45       34.51      2.56 o 
   2  16   6       31.43       27.82      3.14 o 
  -9   1   7       18.62       19.92      2.67 o 
  -8   1   7      380.76      366.66      9.41 o 
  -7   1   7      442.88      440.89     15.05 o 
  -6   1   7      220.55      204.46      3.88 o 
  -5   1   7      191.24      195.32      8.98 o 
  -4   1   7      777.32      738.45     10.91 o 
  -3   1   7      447.81      474.30      7.19 o 
  -2   1   7      170.92      142.20      2.55 o 
  -1   1   7      267.58      270.72      4.63 o 
   0   1   7      391.17      417.17      7.01 o 
   1   1   7     1024.90     1134.93     17.91 o 
   2   1   7      333.86      307.30      5.51 o 
   3   1   7      856.31      861.97     12.59 o 
   4   1   7       45.02       35.90      1.26 o 
   5   1   7      489.84      484.86      7.73 o 
   6   1   7      306.18      288.89      5.73 o 
   7   1   7       83.61       87.39      4.97 o 
   8   1   7      132.95      125.79      6.48 o 
  -9   2   7       17.75       17.21      2.60 o 
  -8   2   7      329.78      352.86      9.48 o 
  -7   2   7     1172.27     1152.93     20.93 o 
  -6   2   7      229.37      234.00      8.77 o 
  -5   2   7      990.21     1041.16     21.86 o 
  -4   2   7      298.47      263.13      4.86 o 
  -3   2   7      155.47      167.60      2.99 o 
  -2   2   7     1191.48     1073.82     15.35 o 
  -1   2   7      127.40      139.42      2.45 o 
   0   2   7     6259.55     6207.77     94.66 o 
   1   2   7        6.43        6.38      0.61 o 
   2   2   7     1707.45     1813.92     31.85 o 
   3   2   7       71.34       41.73      1.27 o 
   4   2   7        7.90       13.49      0.98 o 
   5   2   7      147.70      155.80      3.17 o 
   6   2   7      963.38     1023.96     16.84 o 
   7   2   7      112.12      105.86      4.18 o 
   8   2   7       52.39       57.06      6.48 o 
  -9   3   7       37.94       38.39      2.94 o 
  -8   3   7        0.23       -0.22      1.25 o 
  -7   3   7       37.05       45.98      2.29 o 
  -6   3   7      416.11      394.42      8.13 o 
  -5   3   7        0.40        0.27      0.62 o 
  -4   3   7      617.95      639.55      9.60 o 
  -3   3   7      122.28      100.86      2.17 o 
  -2   3   7     1858.24     1929.48     27.10 o 
  -1   3   7     4478.36     4614.62     63.76 o 
   0   3   7       13.10       18.80      0.87 o 
   1   3   7     1459.88     1551.48     22.06 o 
   2   3   7      511.37      510.28      8.56 o 
   3   3   7     1494.62     1568.22     24.84 o 
   4   3   7      380.94      391.65      6.33 o 
   5   3   7      934.21      899.62     16.80 o 
   6   3   7       10.49        9.42      1.41 o 
   7   3   7      105.52       89.06      3.28 o 
   8   3   7      149.35      138.40     10.00 o 
  -9   4   7      129.52      134.88      6.50 o 
  -8   4   7       28.43       29.79      2.37 o 
  -7   4   7       57.28       61.89      2.59 o 
  -6   4   7     1182.87     1161.94     21.04 o 
  -5   4   7      670.61      657.74     12.36 o 
  -4   4   7        8.18        8.24      0.72 o 
  -3   4   7      538.38      576.69      8.67 o 
  -2   4   7       92.49      106.91      2.73 o 
  -1   4   7     3285.18     3384.33     47.00 o 
   0   4   7      279.65      306.36      5.66 o 
   1   4   7     3306.06     3491.60     72.90 o 
   2   4   7      444.28      505.21     10.86 o 
   3   4   7      393.91      415.68      6.54 o 
   4   4   7       61.12       60.87      1.69 o 
   5   4   7      290.02      285.44      5.56 o 
   6   4   7      183.55      166.61      3.90 o 
   7   4   7      608.06      692.34     17.79 o 
   8   4   7      214.10      230.35      8.67 o 
  -8   5   7       93.09      103.46      3.63 o 
  -7   5   7        1.72        0.48      1.10 o 
  -6   5   7      234.37      209.55      7.80 o 
  -5   5   7     2190.42     2158.74     37.39 o 
  -4   5   7        1.23        7.02      0.81 o 
  -3   5   7     2755.94     2829.55     41.30 o 
  -2   5   7     3015.47     2990.86     46.87 o 
  -1   5   7      110.42      161.18      2.89 o 
   0   5   7      101.11       89.60      1.86 o 
   1   5   7       99.11      104.65      2.12 o 
   2   5   7      113.65      126.78      2.68 o 
   3   5   7      135.31      140.98      3.26 o 
   4   5   7      147.44      134.30      3.70 o 
   5   5   7      807.67      824.18     13.79 o 
   6   5   7        5.76        1.60      1.22 o 
   7   5   7       36.16       36.44      2.61 o 
   8   5   7       48.97       48.88      3.93 o 
  -8   6   7      344.84      347.56      8.01 o 
  -7   6   7       71.33       85.73      3.14 o 
  -6   6   7       59.00       60.40      2.48 o 
  -5   6   7       20.27       19.99      3.42 o 
  -4   6   7      227.97      249.30      6.13 o 
  -3   6   7      101.64      100.16      2.41 o 
  -2   6   7       33.19       22.45      1.62 o 
  -1   6   7       72.53      114.91      2.29 o 
   0   6   7      144.76      166.99      3.02 o 
   1   6   7      608.34      551.07      8.33 o 
   2   6   7      332.30      361.50      5.80 o 
   3   6   7       82.20       78.23      2.54 o 
   4   6   7      382.08      373.16      6.80 o 
   5   6   7      297.05      298.13      5.85 o 
   6   6   7       97.96       89.31      3.70 o 
   7   6   7      150.64      148.46      5.18 o 
  -8   7   7       11.29       21.59      3.26 o 
  -7   7   7       20.69       18.83      1.78 o 
  -6   7   7       86.39       75.94      2.80 o 
  -5   7   7      151.28      115.55      3.39 o 
  -4   7   7       54.95       40.44      1.87 o 
  -3   7   7      272.33      247.69      4.72 o 
  -2   7   7      603.73      617.07      9.32 o 
  -1   7   7       98.12       86.51      1.96 o 
   0   7   7       91.76      102.33      2.19 o 
   1   7   7     1062.06     1133.37     16.40 o 
   2   7   7        4.23        4.25      0.65 o 
   3   7   7      298.85      272.60      4.69 o 
   4   7   7      304.98      286.08      5.84 o 
   5   7   7       64.78       56.70      2.87 o 
   6   7   7       59.67       67.56      4.29 o 
   7   7   7        6.27       12.28      2.01 o 
  -8   8   7        1.54        0.15      1.43 o 
  -7   8   7        6.28        1.64      1.23 o 
  -6   8   7      102.20      120.54      3.72 o 
  -5   8   7        1.67        0.59      0.91 o 
  -4   8   7       67.55       58.76      3.05 o 
  -3   8   7      202.89      182.68      4.33 o 
  -2   8   7        8.76        5.98      0.84 o 
  -1   8   7      641.06      624.87      9.46 o 
   0   8   7      592.73      609.00      9.24 o 
   1   8   7     1940.15     2002.80     28.39 o 
   2   8   7      394.82      382.02      6.21 o 
   3   8   7      154.73      154.36      3.45 o 
   4   8   7       23.38       29.27      1.69 o 
   5   8   7        0.98        1.13      1.30 o 
   6   8   7       40.01       42.40      2.77 o 
   7   8   7       16.70       22.82      2.82 o 
  -7   9   7        0.06        0.80      1.24 o 
  -6   9   7      141.23      125.62      3.91 o 
  -5   9   7      350.22      321.13      7.12 o 
  -4   9   7        0.42        1.93      0.94 o 
  -3   9   7      964.62      945.14     17.21 o 
  -2   9   7     1135.03     1075.33     17.14 o 
  -1   9   7      665.83      582.02      9.77 o 
   0   9   7      538.18      501.39      7.85 o 
   1   9   7     1690.11     1650.30     38.04 o 
   2   9   7        5.67        2.94      0.72 o 
   3   9   7     1556.49     1525.17     27.69 o 
   4   9   7       21.29       20.78      1.89 o 
   5   9   7      877.17      837.96     18.60 o 
   6   9   7       17.68       14.71      1.99 o 
   7   9   7       31.86       48.34      3.29 o 
  -7  10   7       71.32       72.64      3.11 o 
  -6  10   7      175.98      180.65      4.95 o 
  -5  10   7      229.93      232.51      5.71 o 
  -4  10   7        0.02        0.01      1.56 o 
  -3  10   7        2.78        1.03      1.36 o 
  -2  10   7     1166.29     1062.13     17.03 o 
  -1  10   7      768.12      755.37     12.43 o 
   0  10   7     1227.43     1271.98     18.50 o 
   1  10   7     1538.80     1564.66     22.56 o 
   2  10   7       30.94       31.11      1.54 o 
   3  10   7       41.95       48.70      3.45 o 
   4  10   7       32.73       26.44      2.14 o 
   5  10   7      297.49      308.29      8.35 o 
   6  10   7       20.36       24.23      2.37 o 
  -7  11   7       13.42       13.76      1.88 o 
  -6  11   7        4.44        5.04      1.82 o 
  -5  11   7      267.77      290.72      6.81 o 
  -4  11   7     1820.75     1747.08     31.01 o 
  -3  11   7      530.12      530.36     11.51 o 
  -2  11   7      833.55      897.36     16.50 o 
  -1  11   7       65.55       62.18      2.08 o 
   0  11   7       16.66       16.88      1.25 o 
   1  11   7      871.23      870.04     13.11 o 
   2  11   7      979.94      976.57     17.81 o 
   3  11   7        0.16       -0.08      1.23 o 
   4  11   7     1205.10     1204.14     25.81 o 
   5  11   7       41.67       60.58      3.28 o 
   6  11   7       36.83       44.31      3.52 o 
  -6  12   7      133.67      150.97      4.62 o 
  -5  12   7       33.74       28.73      2.35 o 
  -4  12   7       11.35        9.66      1.76 o 
  -3  12   7        0.72        1.16      1.62 o 
  -2  12   7      304.57      327.28      8.04 o 
  -1  12   7      384.84      383.69      7.10 o 
   0  12   7     2291.41     2291.76     35.41 o 
   1  12   7      107.90      120.41      3.41 o 
   2  12   7     1270.90     1244.22     22.34 o 
   3  12   7       40.96       45.04      2.73 o 
   4  12   7        7.58        5.90      1.60 o 
   5  12   7      123.50      124.71      4.80 o 
  -5  13   7       62.30       63.75      2.86 o 
  -4  13   7      177.29      169.49      5.06 o 
  -3  13   7       58.07       56.49      3.33 o 
  -2  13   7        0.05       -0.27      1.02 o 
  -1  13   7      235.91      253.38      6.66 o 
   0  13   7       78.04       76.74      3.43 o 
   1  13   7       31.22       31.68      2.17 o 
   2  13   7        2.87       -0.85      1.51 o 
   3  13   7      623.90      609.15     14.30 o 
   4  13   7       17.36       10.61      1.90 o 
   5  13   7        5.18        4.39      1.82 o 
  -5  14   7        0.17        0.20      1.74 o 
  -4  14   7       54.88       71.58      3.02 o 
  -3  14   7      256.81      262.15      6.36 o 
  -2  14   7        2.87        2.00      1.17 o 
  -1  14   7      161.95      148.02      4.14 o 
   0  14   7       34.66       34.78      2.02 o 
   1  14   7        4.33        3.10      3.02 o 
   2  14   7       94.56       96.74      4.77 o 
   3  14   7       20.37       37.92      3.28 o 
   4  14   7        9.72       10.62      2.03 o 
  -4  15   7       42.01       32.52      2.59 o 
  -3  15   7        0.03        1.10      1.31 o 
  -2  15   7       26.17       27.19      2.28 o 
  -1  15   7        8.83       13.40      1.80 o 
   0  15   7       41.62       39.56      3.11 o 
   1  15   7       47.19       47.82      3.65 o 
   2  15   7       22.35       18.69      2.58 o 
   3  15   7       47.07       62.35      4.29 o 
  -2  16   7       35.56       35.07      4.09 o 
  -1  16   7       12.05        8.65      1.83 o 
   0  16   7       72.92       80.19      6.36 o 
   1  16   7        0.06        0.73      1.88 o 
  -9   0   8      483.72      522.17     21.85 o 
  -8   0   8        0.18       -0.69      2.20 o 
  -7   0   8      551.41      481.70     32.49 o 
  -6   0   8      418.28      357.29     22.21 o 
  -5   0   8      360.68      371.91      8.58 o 
  -4   0   8     3015.28     3091.24     61.09 o 
  -3   0   8      289.83      292.88      6.73 o 
  -2   0   8      773.50      890.60     45.82 o 
  -1   0   8      730.26      814.20     16.63 o 
   0   0   8     4408.37     4196.85    172.08 o 
   1   0   8      775.78      774.68     20.38 o 
   2   0   8     3905.25     4226.55    121.15 o 
   3   0   8      235.88      258.29      9.91 o 
   4   0   8     4563.70     4599.49     90.42 o 
   5   0   8      106.31      126.86      5.31 o 
   6   0   8     1374.59     1293.89     33.97 o 
   7   0   8       88.81       97.99      7.75 o 
   8   0   8        2.57        5.78      3.87 o 
  -9   1   8      171.04      173.44      9.94 o 
  -8   1   8       43.70       51.16      3.64 o 
  -7   1   8      279.37      263.30     10.27 o 
  -6   1   8      824.03      793.62     12.05 o 
  -5   1   8     1649.14     1683.37     24.05 o 
  -4   1   8       14.63       12.14      0.82 o 
  -3   1   8       18.62       12.39      0.79 o 
  -2   1   8      622.62      685.75     10.09 o 
  -1   1   8       61.56       42.84      1.08 o 
   0   1   8     1827.02     1730.36     26.98 o 
   1   1   8      254.81      232.85      5.05 o 
   2   1   8     1409.20     1466.30     20.81 o 
   3   1   8       30.73       15.85      0.83 o 
   4   1   8        3.62        3.82      0.68 o 
   5   1   8      586.09      557.20      9.75 o 
   6   1   8     1209.02     1236.09     27.02 o 
   7   1   8      609.56      654.58     19.91 o 
   8   1   8      676.86      753.14     28.27 o 
  -9   2   8      196.77      224.08     11.68 o 
  -8   2   8      357.64      353.39      9.24 o 
  -7   2   8       10.35       14.70      1.50 o 
  -6   2   8      234.17      226.44      5.27 o 
  -5   2   8      473.27      471.08     10.32 o 
  -4   2   8      476.87      476.25      7.40 o 
  -3   2   8      191.11      205.29      3.57 o 
  -2   2   8      219.83      220.87      3.71 o 
  -1   2   8      670.79      758.47     11.04 o 
   0   2   8     1026.27     1025.09     16.33 o 
   1   2   8       52.96       56.56      1.57 o 
   2   2   8      132.90      106.24      2.10 o 
   3   2   8      231.46      243.21      4.86 o 
   4   2   8      465.43      450.91      9.22 o 
   5   2   8      459.24      452.57      8.19 o 
   6   2   8      316.59      338.51      9.00 o 
   7   2   8      565.83      566.25     17.70 o 
   8   2   8       50.35       57.06      6.71 o 
  -9   3   8       13.77       11.13      2.47 o 
  -8   3   8      112.45       88.69      3.85 o 
  -7   3   8      230.47      259.69      6.12 o 
  -6   3   8       66.15       52.48      2.25 o 
  -5   3   8      533.74      498.71      8.60 o 
  -4   3   8      487.07      473.99      7.40 o 
  -3   3   8      122.31      143.49      2.73 o 
  -2   3   8      257.41      252.40      4.17 o 
  -1   3   8     1712.00     1870.28     29.12 o 
   0   3   8     1399.46     1496.08     23.50 o 
   1   3   8      124.29      167.62      3.48 o 
   2   3   8      597.91      664.48     10.88 o 
   3   3   8        0.47        1.29      0.53 o 
   4   3   8       42.74       37.94      1.37 o 
   5   3   8     1329.46     1332.72     34.80 o 
   6   3   8       48.46       46.72      2.29 o 
   7   3   8       55.23       45.56      3.69 o 
   8   3   8        0.70        5.43      3.64 o 
  -8   4   8       56.39       59.39      3.23 o 
  -7   4   8       27.08       23.81      1.96 o 
  -6   4   8       26.70       33.26      1.89 o 
  -5   4   8     1780.93     1822.26     31.83 o 
  -4   4   8      147.75      193.78      3.55 o 
  -3   4   8       36.38       39.19      1.24 o 
  -2   4   8      350.91      343.84      5.47 o 
  -1   4   8      166.57      162.81      2.92 o 
   0   4   8        8.97       11.37      0.64 o 
   1   4   8      196.60      232.29      3.87 o 
   2   4   8     1093.99     1093.11     15.78 o 
   3   4   8     1001.84      960.85     14.23 o 
   4   4   8      403.53      376.27      6.90 o 
   5   4   8      413.08      396.69      8.38 o 
   6   4   8        0.12        0.67      1.17 o 
   7   4   8        3.87        1.61      2.17 o 
   8   4   8      243.95      233.74     13.88 o 
  -8   5   8        7.96       11.60      1.65 o 
  -7   5   8       26.85       28.09      1.93 o 
  -6   5   8      104.10      102.47      3.24 o 
  -5   5   8      179.04      178.11      4.42 o 
  -4   5   8      382.28      386.43      6.84 o 
  -3   5   8       15.81       12.19      0.81 o 
  -2   5   8      527.06      482.23      7.42 o 
  -1   5   8        1.33        0.33      0.45 o 
   0   5   8     2919.37     2980.00     41.56 o 
   1   5   8     1248.63     1350.90     19.29 o 
   2   5   8       91.63      114.90      2.77 o 
   3   5   8        2.55        0.85      0.69 o 
   4   5   8        5.54        4.88      1.02 o 
   5   5   8      162.51      155.84      4.24 o 
   6   5   8       72.26       71.77      2.88 o 
   7   5   8      151.34      162.77      7.12 o 
  -8   6   8        3.62        6.69      1.53 o 
  -7   6   8      200.77      200.95      5.28 o 
  -6   6   8      110.12      113.71      3.51 o 
  -5   6   8      422.41      404.32      8.31 o 
  -4   6   8      748.90      791.79     14.57 o 
  -3   6   8     1832.42     1790.30     30.73 o 
  -2   6   8     2265.58     2394.19     33.67 o 
  -1   6   8     1277.06     1353.89     19.38 o 
   0   6   8     1449.92     1410.77     20.14 o 
   1   6   8     1861.90     1932.08     27.34 o 
   2   6   8      250.37      266.44      4.54 o 
   3   6   8     1098.17     1111.06     18.00 o 
   4   6   8      212.43      214.24      5.15 o 
   5   6   8        0.38        0.71      1.11 o 
   6   6   8       12.73       16.13      1.85 o 
   7   6   8      147.49      160.41      7.20 o 
  -8   7   8       64.76       51.22      2.78 o 
  -7   7   8      997.39     1059.23     19.84 o 
  -6   7   8      196.44      190.55      4.93 o 
  -5   7   8      469.62      438.92      8.98 o 
  -4   7   8        3.57        1.70      0.85 o 
  -3   7   8       43.19       44.72      1.64 o 
  -2   7   8      206.86      198.91      3.62 o 
  -1   7   8     2321.97     2291.22     32.29 o 
   0   7   8     1796.25     1910.78     27.08 o 
   1   7   8      272.87      271.59      5.56 o 
   2   7   8      511.05      504.49      7.87 o 
   3   7   8       32.22       26.18      1.97 o 
   4   7   8       84.11       75.68      3.36 o 
   5   7   8     1340.21     1310.47     29.62 o 
   6   7   8      326.06      358.07      9.27 o 
   7   7   8       37.47       30.92      2.67 o 
  -8   8   8      368.88      391.43     10.49 o 
  -7   8   8        6.86        3.83      1.37 o 
  -6   8   8        0.80        0.13      1.04 o 
  -5   8   8      100.67       96.87      3.14 o 
  -4   8   8     5022.62     4927.43     94.26 o 
  -3   8   8      492.53      490.91      8.50 o 
  -2   8   8     1201.83     1179.76     18.67 o 
  -1   8   8     1403.75     1414.19     20.33 o 
   0   8   8      191.80      195.83      3.61 o 
   1   8   8      256.18      245.00      4.32 o 
   2   8   8      490.44      479.62     11.47 o 
   3   8   8       68.28       66.70      2.50 o 
   4   8   8        0.41        0.29      1.22 o 
   5   8   8     1412.35     1360.46     28.74 o 
   6   8   8        2.72        9.95      1.85 o 
   7   8   8        4.71        3.19      1.88 o 
  -7   9   8       23.34       34.68      3.10 o 
  -6   9   8      154.40      161.39      5.34 o 
  -5   9   8        0.52        0.95      1.03 o 
  -4   9   8      547.01      567.53     11.17 o 
  -3   9   8      249.52      244.95      7.11 o 
  -2   9   8      341.98      333.04      6.15 o 
  -1   9   8      213.19      212.77      5.67 o 
   0   9   8      552.11      517.54      8.14 o 
   1   9   8      823.22      829.96     12.47 o 
   2   9   8      627.98      650.45     11.13 o 
   3   9   8      541.80      498.55     10.13 o 
   4   9   8      208.33      199.30      5.92 o 
   5   9   8       44.41       32.05      2.43 o 
   6   9   8       83.15       78.53      3.77 o 
  -7  10   8       21.29       22.71      3.33 o 
  -6  10   8      144.84      141.61      4.31 o 
  -5  10   8      159.17      147.40      4.31 o 
  -4  10   8      647.83      612.57     11.99 o 
  -3  10   8     1302.06     1316.97     23.54 o 
  -2  10   8      768.92      804.93     13.99 o 
  -1  10   8        8.80       17.59      1.24 o 
   0  10   8       18.43       13.56      1.00 o 
   1  10   8        1.77       -0.38      0.81 o 
   2  10   8        3.02        3.82      1.10 o 
   3  10   8      700.29      673.14     15.17 o 
   4  10   8      790.00      760.20     17.06 o 
   5  10   8      324.57      353.22     16.48 o 
   6  10   8       11.52        9.11      2.03 o 
  -6  11   8       35.58       44.20      3.34 o 
  -5  11   8      106.87      112.80      3.93 o 
  -4  11   8        0.93       -0.31      1.52 o 
  -3  11   8      142.38      127.94      3.74 o 
  -2  11   8        0.19        0.20      0.89 o 
  -1  11   8      352.61      347.74      6.51 o 
   0  11   8       46.52       45.97      1.84 o 
   1  11   8      304.31      325.27      6.33 o 
   2  11   8       17.74       15.02      2.37 o 
   3  11   8        3.18        6.10      1.56 o 
   4  11   8        3.78        7.02      1.63 o 
   5  11   8       11.95       14.93      2.44 o 
  -6  12   8        4.19        3.83      1.43 o 
  -5  12   8        0.17       -0.88      1.30 o 
  -4  12   8       35.27       34.27      3.31 o 
  -3  12   8       70.37       72.26      2.79 o 
  -2  12   8      364.38      366.31      7.77 o 
  -1  12   8      181.58      197.89      4.35 o 
   0  12   8       98.65      102.76      3.33 o 
   1  12   8      105.33      117.39      4.26 o 
   2  12   8       43.35       46.60      2.74 o 
   3  12   8       83.78       84.99      3.72 o 
   4  12   8      316.42      377.31      9.86 o 
   5  12   8       11.71       15.17      2.75 o 
  -5  13   8        9.46       14.58      1.77 o 
  -4  13   8       32.49       44.71      2.42 o 
  -3  13   8       11.85       10.12      1.46 o 
  -2  13   8        9.58        7.04      1.62 o 
  -1  13   8       68.42       73.52      3.34 o 
   0  13   8        0.39        0.39      1.17 o 
   1  13   8      151.67      150.62      6.01 o 
   2  13   8      334.57      353.99     11.03 o 
   3  13   8      142.27      119.92      4.55 o 
   4  13   8       20.91       24.58      2.46 o 
  -4  14   8        9.51        9.95      1.65 o 
  -3  14   8      323.05      309.08     10.76 o 
  -2  14   8      119.41      107.60      3.83 o 
  -1  14   8       24.00       25.81      2.87 o 
   0  14   8        2.11        1.66      1.52 o 
   1  14   8        5.61        2.81      1.76 o 
   2  14   8        0.14       -0.20      1.53 o 
   3  14   8       13.07        6.57      3.76 o 
  -3  15   8       39.23       47.88      2.63 o 
  -2  15   8        0.72        4.48      1.74 o 
  -1  15   8      348.16      364.36     11.49 o 
   0  15   8      238.51      239.81     11.85 o 
   1  15   8      211.69      238.46      8.58 o 
   2  15   8      330.43      344.70     11.19 o 
  -1  16   8        0.71        3.20      2.19 o 
   0  16   8      199.58      239.00     12.20 o 
  -8   1   9       84.45       93.08      4.60 o 
  -7   1   9      136.10      130.87      4.43 o 
  -6   1   9       86.66      101.47      3.40 o 
  -5   1   9       85.00       77.94      2.00 o 
  -4   1   9       91.11       91.83      2.36 o 
  -3   1   9     1971.21     2000.34     28.21 o 
  -2   1   9       70.82       67.50      1.59 o 
  -1   1   9     1027.21      929.57     13.39 o 
   0   1   9       86.13       75.28      1.86 o 
   1   1   9      635.60      681.56     19.97 o 
   2   1   9       16.94       24.82      1.46 o 
   3   1   9      258.80      258.46      5.87 o 
   4   1   9      109.83       87.87      2.94 o 
   5   1   9      273.43      279.99      6.51 o 
   6   1   9       26.62       28.62      2.42 o 
   7   1   9      176.42      189.91      8.13 o 
  -8   2   9      234.61      250.58      7.19 o 
  -7   2   9      280.91      287.67      7.66 o 
  -6   2   9       73.72       84.85      5.94 o 
  -5   2   9      579.85      573.51      8.92 o 
  -4   2   9      510.79      463.60      7.31 o 
  -3   2   9        0.29       -0.23      0.46 o 
  -2   2   9       16.62       23.60      0.91 o 
  -1   2   9      180.41      155.05      3.24 o 
   0   2   9      406.70      406.64      7.04 o 
   1   2   9     3701.51     3657.64     56.29 o 
   2   2   9      813.84      835.01     13.65 o 
   3   2   9        2.95        0.62      0.87 o 
   4   2   9      511.50      499.22     10.18 o 
   5   2   9       42.28       39.01      2.14 o 
   6   2   9       68.20       73.74      3.62 o 
   7   2   9       84.16       98.42      5.65 o 
  -8   3   9      226.48      221.28      6.66 o 
  -7   3   9      795.90      829.07     17.35 o 
  -6   3   9      531.00      495.18     11.25 o 
  -5   3   9       35.26       30.57      1.31 o 
  -4   3   9     2497.52     2496.80     35.13 o 
  -3   3   9      331.79      329.85      5.38 o 
  -2   3   9      672.59      642.05      9.58 o 
  -1   3   9       44.90       57.70      2.03 o 
   0   3   9     3204.05     3144.90     76.21 o 
   1   3   9      122.81      140.01      3.13 o 
   2   3   9     3249.53     3176.54     49.12 o 
   3   3   9      275.00      279.44      5.38 o 
   4   3   9       23.36       20.33      1.59 o 
   5   3   9      883.49      902.98     20.36 o 
   6   3   9      207.35      210.68      8.24 o 
   7   3   9       73.73       68.78      3.65 o 
  -8   4   9       46.96       39.25      2.81 o 
  -7   4   9       52.51       52.99      2.52 o 
  -6   4   9     1312.42     1339.72     24.62 o 
  -5   4   9      484.66      455.13      9.05 o 
  -4   4   9       42.94       41.11      1.40 o 
  -3   4   9       18.07       23.59      1.05 o 
  -2   4   9       33.03       27.47      1.04 o 
  -1   4   9       17.39       26.85      0.98 o 
   0   4   9     2022.69     1960.85     30.58 o 
   1   4   9      673.58      625.65     10.46 o 
   2   4   9      571.13      573.46      9.79 o 
   3   4   9      306.19      290.78      5.57 o 
   4   4   9       19.71       22.63      1.49 o 
   5   4   9       16.85       17.48      1.99 o 
   6   4   9       33.98       34.55      2.65 o 
   7   4   9     1041.78     1129.84     62.03 o 
  -8   5   9      336.48      351.67      8.09 o 
  -7   5   9        3.45        2.41      1.22 o 
  -6   5   9       33.86       26.53      1.81 o 
  -5   5   9       49.54       46.14      2.30 o 
  -4   5   9       78.61       76.02      2.20 o 
  -3   5   9      938.13      956.24     17.51 o 
  -2   5   9       56.19       67.47      1.70 o 
  -1   5   9     3570.62     3711.86     51.60 o 
   0   5   9      100.96      101.51      2.93 o 
   1   5   9       38.93       46.10      1.61 o 
   2   5   9      156.03      172.79      3.70 o 
   3   5   9     1545.83     1567.06     37.25 o 
   4   5   9     1563.80     1575.81     25.25 o 
   5   5   9      351.71      368.46      9.65 o 
   6   5   9     1104.68     1144.54     26.90 o 
   7   5   9       16.42       13.74      2.79 o 
  -8   6   9        1.86        2.34      2.22 o 
  -7   6   9      120.99      121.28      3.89 o 
  -6   6   9       80.40       90.17      6.02 o 
  -5   6   9       99.78      110.59      3.61 o 
  -4   6   9      289.27      284.15      6.41 o 
  -3   6   9      268.68      247.06      4.77 o 
  -2   6   9      418.95      383.37      6.18 o 
  -1   6   9        9.52       12.22      0.80 o 
   0   6   9       11.63       16.19      1.04 o 
   1   6   9      149.66      144.75      3.75 o 
   2   6   9      290.84      258.81      5.09 o 
   3   6   9      170.01      167.74      3.75 o 
   4   6   9        0.12        1.31      1.00 o 
   5   6   9        3.22        3.49      1.24 o 
   6   6   9      442.11      456.71     30.50 o 
   7   6   9       38.45       30.00      3.45 o 
  -8   7   9       20.61       19.56      1.97 o 
  -7   7   9        0.03       -0.77      1.23 o 
  -6   7   9        3.35        4.50      1.27 o 
  -5   7   9       86.60       82.73      2.89 o 
  -4   7   9      485.88      515.76     10.10 o 
  -3   7   9        3.19        6.01      0.89 o 
  -2   7   9      613.41      616.19      9.44 o 
  -1   7   9        0.33        0.94      0.57 o 
   0   7   9     1230.53     1217.71     29.13 o 
   1   7   9      133.33      125.48      3.03 o 
   2   7   9       16.88       16.01      1.58 o 
   3   7   9        6.26        6.50      0.98 o 
   4   7   9      224.24      202.74      5.09 o 
   5   7   9        7.79       12.45      1.82 o 
   6   7   9       84.51       80.08      7.40 o 
   7   7   9      186.87      198.82      8.44 o 
  -7   8   9       16.57       16.72      2.07 o 
  -6   8   9      440.33      449.04      9.51 o 
  -5   8   9      292.98      283.01      7.50 o 
  -4   8   9      201.55      202.26      4.92 o 
  -3   8   9       23.63       26.07      1.41 o 
  -2   8   9      101.71      110.57      2.74 o 
  -1   8   9       43.46       51.52      1.62 o 
   0   8   9      347.83      389.04      7.39 o 
   1   8   9      378.09      376.58      6.98 o 
   2   8   9      112.42      115.02      2.96 o 
   3   8   9      193.75      179.25      7.36 o 
   4   8   9       52.87       53.98      2.85 o 
   5   8   9        5.24        9.66      1.78 o 
   6   8   9        0.03        3.02      2.23 o 
  -7   9   9        3.90        2.97      1.35 o 
  -6   9   9        0.43       -0.47      1.50 o 
  -5   9   9       37.76       40.11      2.19 o 
  -4   9   9      941.86      892.40     18.69 o 
  -3   9   9      458.63      476.60      9.51 o 
  -2   9   9     1491.72     1521.49     23.92 o 
  -1   9   9     1412.48     1499.29     26.61 o 
   0   9   9      436.67      435.12      7.90 o 
   1   9   9       52.26       54.18      2.00 o 
   2   9   9        1.81        0.72      0.82 o 
   3   9   9      184.87      196.18      8.61 o 
   4   9   9      214.90      220.82      6.82 o 
   5   9   9      128.78      103.95      4.27 o 
   6   9   9       33.02       43.40      4.08 o 
  -7  10   9        9.34        9.80      2.59 o 
  -6  10   9      325.95      353.82      8.06 o 
  -5  10   9       98.33      111.63      6.52 o 
  -4  10   9        2.04        4.03      1.18 o 
  -3  10   9       40.69       39.14      2.01 o 
  -2  10   9      268.08      241.05      4.92 o 
  -1  10   9        7.52        5.61      1.18 o 
   0  10   9      105.99      109.36      5.97 o 
   1  10   9      257.09      259.40      5.74 o 
   2  10   9       34.99       40.01      2.05 o 
   3  10   9      158.70      145.40      4.81 o 
   4  10   9        0.04        0.56      1.34 o 
   5  10   9        3.02        5.77      1.73 o 
   6  10   9      263.18      261.90     14.89 o 
  -6  11   9      301.43      341.60      7.98 o 
  -5  11   9       87.47       84.48      3.19 o 
  -4  11   9      161.06      124.96      3.80 o 
  -3  11   9     1239.90     1233.22     22.36 o 
  -2  11   9      190.40      192.97      5.75 o 
  -1  11   9      989.23      991.92     18.33 o 
   0  11   9      357.49      358.78      7.72 o 
   1  11   9       84.33       80.31      2.57 o 
   2  11   9       62.89       60.71      3.34 o 
   3  11   9      115.78      114.25      5.37 o 
   4  11   9       31.67       27.30      2.39 o 
   5  11   9      636.66      617.91     14.77 o 
  -5  12   9      175.47      176.27      4.98 o 
  -4  12   9      306.74      307.52      7.13 o 
  -3  12   9       31.27       33.56      2.53 o 
  -2  12   9       19.99       20.86      2.01 o 
  -1  12   9      959.64      976.72     18.19 o 
   0  12   9      203.83      204.12      5.16 o 
   1  12   9      219.68      205.68      7.29 o 
   2  12   9       97.52      109.38      4.10 o 
   3  12   9      315.90      320.83      8.61 o 
   4  12   9       55.19       52.45      3.17 o 
  -5  13   9      451.40      477.17     10.35 o 
  -4  13   9        1.00        1.48      1.55 o 
  -3  13   9      122.99      113.22      4.43 o 
  -2  13   9     1084.81     1178.08     30.28 o 
  -1  13   9       83.55       87.04      3.66 o 
   0  13   9       64.57       56.79      2.59 o 
   1  13   9        0.35       -0.46      2.08 o 
   2  13   9       97.90      105.52      4.99 o 
   3  13   9        0.98        1.84      2.79 o 
   4  13   9       54.39       68.91      4.16 o 
  -4  14   9      153.64      160.55      5.71 o 
  -3  14   9        5.95        6.18      1.80 o 
  -2  14   9       61.68       60.14      3.26 o 
  -1  14   9      187.49      189.96      6.01 o 
   0  14   9       13.52        9.59      2.79 o 
   1  14   9       17.04       12.88      4.42 o 
   2  14   9      152.38      144.60      6.18 o 
   3  14   9        0.74       -1.83      1.83 o 
  -2  15   9       49.09       59.16      3.49 o 
  -1  15   9      115.46      135.57      6.04 o 
   0  15   9       12.46       13.93      3.35 o 
   1  15   9      181.58      233.67      8.52 o 
  -8   0  10      517.75      492.45     20.23 o 
  -7   0  10        6.62        6.01      2.43 o 
  -6   0  10      475.38      466.87     10.85 o 
  -5   0  10      128.02      111.96      3.67 o 
  -4   0  10     1737.52     1707.84     34.55 o 
  -3   0  10      537.30      415.68      9.32 o 
  -2   0  10      403.13      386.61      9.88 o 
  -1   0  10      119.36       94.51      3.96 o 
   0   0  10     1605.85     1633.51     41.50 o 
   1   0  10     1068.70     1002.33     40.73 o 
   2   0  10      819.16      784.80     21.17 o 
   3   0  10     1300.01     1156.19     30.32 o 
   4   0  10        0.16        2.50      1.91 o 
   5   0  10     1801.13     1791.54     46.25 o 
   6   0  10      299.78      321.56     16.19 o 
   7   0  10       27.18       23.70      4.91 o 
  -8   1  10        1.08       -0.10      1.58 o 
  -7   1  10      118.49      100.30      3.80 o 
  -6   1  10        1.09        2.69      0.91 o 
  -5   1  10      959.75      989.14     16.23 o 
  -4   1  10      167.03      176.01      3.37 o 
  -3   1  10      111.22      111.12      2.36 o 
  -2   1  10       64.04       68.48      1.80 o 
  -1   1  10        0.75        1.40      0.54 o 
   0   1  10      952.26      958.78     17.79 o 
   1   1  10     2310.66     2298.53     40.77 o 
   2   1  10     2801.21     2699.50     75.69 o 
   3   1  10     1045.81     1077.58     22.29 o 
   4   1  10      204.71      183.56      4.79 o 
   5   1  10       15.00       14.33      1.58 o 
   6   1  10       34.92       45.07      2.99 o 
   7   1  10      293.27      286.49     10.95 o 
  -8   2  10        0.04       -1.12      1.31 o 
  -7   2  10      184.86      184.46      4.84 o 
  -6   2  10      369.02      375.52      7.88 o 
  -5   2  10       20.79       18.63      1.12 o 
  -4   2  10     1046.82     1032.21     15.16 o 
  -3   2  10        6.90        7.44      0.69 o 
  -2   2  10      441.47      427.64      6.67 o 
  -1   2  10      168.40      155.13      3.27 o 
   0   2  10     2346.58     2342.56     41.56 o 
   1   2  10       25.09       43.54      1.93 o 
   2   2  10      780.98      735.55     14.14 o 
   3   2  10      819.34      818.21     15.67 o 
   4   2  10     1760.43     1747.89     31.73 o 
   5   2  10       70.57       64.31      2.74 o 
   6   2  10      754.95      791.46     18.48 o 
   7   2  10      216.08      207.36      8.83 o 
  -8   3  10        2.41        1.20      1.55 o 
  -7   3  10        8.99        7.25      1.61 o 
  -6   3  10       35.19       31.57      1.92 o 
  -5   3  10     1177.81     1119.87     17.95 o 
  -4   3  10      257.77      244.57      4.37 o 
  -3   3  10       12.93       12.21      0.83 o 
  -2   3  10        4.14        7.42      0.67 o 
  -1   3  10      271.28      265.90      5.59 o 
   0   3  10      478.95      463.83      8.05 o 
   1   3  10        8.65        9.46      1.16 o 
   2   3  10      253.16      234.99      5.51 o 
   3   3  10      114.51       97.26      3.14 o 
   4   3  10      505.53      510.96     10.55 o 
   5   3  10      105.68       95.11      4.12 o 
   6   3  10      231.51      244.23      7.39 o 
   7   3  10       24.36       25.77      2.98 o 
  -8   4  10       44.65       65.07      3.50 o 
  -7   4  10        4.40        3.32      1.25 o 
  -6   4  10      321.53      297.12      6.69 o 
  -5   4  10        3.64        5.17      1.46 o 
  -4   4  10        0.33        0.33      0.62 o 
  -3   4  10      605.92      602.53      9.21 o 
  -2   4  10        0.47        0.63      0.66 o 
  -1   4  10      328.03      318.27      5.86 o 
   0   4  10      127.40      117.88      2.76 o 
   1   4  10       28.69       21.33      1.14 o 
   2   4  10      248.75      223.45      5.31 o 
   3   4  10      792.76      755.25     14.64 o 
   4   4  10        2.26        0.99      1.12 o 
   5   4  10      451.86      435.32     11.14 o 
   6   4  10        3.50        2.91      1.79 o 
   7   4  10      240.57      273.71     12.00 o 
  -8   5  10        7.52        6.61      1.64 o 
  -7   5  10      836.52      830.24     15.95 o 
  -6   5  10      126.92      103.47      3.36 o 
  -5   5  10      170.41      165.82      4.24 o 
  -4   5  10     2028.45     2043.82     31.55 o 
  -3   5  10      568.58      606.33      9.33 o 
  -2   5  10        5.91       10.17      1.16 o 
  -1   5  10       38.88       42.07      1.91 o 
   0   5  10       40.28       69.82      2.04 o 
   1   5  10      221.78      220.65      4.45 o 
   2   5  10      858.87      839.82     16.00 o 
   3   5  10      334.50      309.35      6.95 o 
   4   5  10      142.62      139.92      4.07 o 
   5   5  10        3.12        1.30      1.45 o 
   6   5  10        6.18        5.74      2.42 o 
   7   5  10       27.68       25.50      3.35 o 
  -8   6  10      230.59      264.33      6.71 o 
  -7   6  10       62.40       53.67      2.70 o 
  -6   6  10       94.07      104.60      3.44 o 
  -5   6  10       99.52       98.65      3.14 o 
  -4   6  10     1149.22     1128.41     20.26 o 
  -3   6  10      908.70      850.86     13.83 o 
  -2   6  10     1649.73     1704.62     27.05 o 
  -1   6  10       19.75       28.37      1.40 o 
   0   6  10      775.22      826.15     13.70 o 
   1   6  10        5.46        4.34      0.83 o 
   2   6  10       25.42       23.06      1.34 o 
   3   6  10       65.45       70.09      2.90 o 
   4   6  10        1.49        2.44      1.33 o 
   5   6  10      147.11      147.56      5.27 o 
   6   6  10       36.24       48.88      4.08 o 
   7   6  10      300.83      350.52     18.50 o 
  -7   7  10      155.99      184.86      6.16 o 
  -6   7  10      968.09     1077.46     20.03 o 
  -5   7  10      274.10      297.15      7.45 o 
  -4   7  10      859.02      847.61     15.72 o 
  -3   7  10      634.03      664.79     11.14 o 
  -2   7  10      301.08      271.19      6.00 o 
  -1   7  10      383.23      350.67      6.55 o 
   0   7  10        7.26        7.71      1.20 o 
   1   7  10      374.24      394.87      7.31 o 
   2   7  10       49.51       46.05      1.82 o 
   3   7  10      233.95      238.99      5.20 o 
   4   7  10       75.14       68.50      3.54 o 
   5   7  10       37.73       42.30      3.64 o 
   6   7  10      236.01      222.26      8.83 o 
  -7   8  10       27.79       25.57      2.14 o 
  -6   8  10       11.64        8.93      1.47 o 
  -5   8  10      250.34      240.74      5.82 o 
  -4   8  10       10.45       11.51      1.29 o 
  -3   8  10     1774.43     1781.17     31.42 o 
  -2   8  10     1528.15     1537.28     27.31 o 
  -1   8  10      346.59      345.78      6.53 o 
   0   8  10     3273.94     3247.20     50.46 o 
   1   8  10      183.59      175.05      6.46 o 
   2   8  10      833.49      765.69     13.03 o 
   3   8  10        0.08        1.30      1.02 o 
   4   8  10      806.12      788.05     18.24 o 
   5   8  10      127.15      131.19      6.34 o 
   6   8  10       37.36       36.56      3.83 o 
  -7   9  10      753.16      825.36     16.25 o 
  -6   9  10       89.53       96.41      3.48 o 
  -5   9  10      869.67      844.05     16.07 o 
  -4   9  10        0.07        0.59      1.29 o 
  -3   9  10      230.90      243.44      7.15 o 
  -2   9  10      181.55      176.86      4.54 o 
  -1   9  10     1124.45     1180.48     21.39 o 
   0   9  10      278.29      253.15      5.20 o 
   1   9  10       25.99       32.34      2.27 o 
   2   9  10       29.00       26.76      1.57 o 
   3   9  10        5.30        3.11      1.13 o 
   4   9  10       12.94       16.92      2.66 o 
   5   9  10       48.00       59.69      4.38 o 
   6   9  10      126.41      132.33      9.77 o 
  -6  10  10       82.49       94.34      3.48 o 
  -5  10  10       13.80       16.66      2.94 o 
  -4  10  10      123.33      137.96      7.26 o 
  -3  10  10        0.14       -1.01      1.18 o 
  -2  10  10       54.72       50.62      2.36 o 
  -1  10  10     1634.72     1644.79     29.25 o 
   0  10  10     1582.80     1554.03     27.77 o 
   1  10  10       41.28       29.33      1.66 o 
   2  10  10      119.83      114.97      3.58 o 
   3  10  10       57.79       52.76      2.85 o 
   4  10  10        0.21        0.44      2.02 o 
   5  10  10       28.88       34.54      3.74 o 
  -6  11  10       19.86       13.72      2.26 o 
  -5  11  10        9.37        7.40      1.84 o 
  -4  11  10        7.20        4.69      1.62 o 
  -3  11  10       72.98       65.53      3.20 o 
  -2  11  10       35.60       35.18      2.43 o 
  -1  11  10      507.55      527.78     10.67 o 
   0  11  10      805.40      835.78     15.80 o 
   1  11  10        3.31        0.35      1.12 o 
   2  11  10        6.38        5.54      1.51 o 
   3  11  10        6.89        2.49      1.49 o 
   4  11  10       52.35       43.56      3.28 o 
   5  11  10        0.79        1.34      2.53 o 
  -5  12  10       47.99       45.11      3.19 o 
  -4  12  10       61.50       59.78      3.54 o 
  -3  12  10      174.28      171.02      6.70 o 
  -2  12  10       13.26        8.06      1.64 o 
  -1  12  10      110.98      103.77      3.49 o 
   0  12  10       44.76       49.51      3.18 o 
   1  12  10        2.20        5.31      1.52 o 
   2  12  10       38.71       39.75      3.16 o 
   3  12  10       35.99       42.14      3.01 o 
   4  12  10      240.16      262.33      7.70 o 
  -4  13  10       42.07       37.82      2.96 o 
  -3  13  10      144.86      145.15      5.27 o 
  -2  13  10       41.25       47.67      3.31 o 
  -1  13  10       41.26       48.43      2.92 o 
   0  13  10      216.72      241.28      6.00 o 
   1  13  10       90.09      109.55      5.11 o 
   2  13  10      219.60      238.91      8.41 o 
   3  13  10      264.27      288.77      8.20 o 
  -3  14  10       12.49       13.49      2.16 o 
  -2  14  10      115.56      123.12     14.31 o 
  -1  14  10      594.75      661.13     19.26 o 
   0  14  10       13.93       25.36      2.92 o 
   1  14  10        1.79        0.42      2.57 o 
   2  14  10        0.70        2.59      3.18 o 
  -1  15  10        9.12        9.81      2.51 o 
   0  15  10      342.47      409.84     17.69 o 
  -8   1  11       67.72       59.50      3.99 o 
  -7   1  11      256.08      244.02      8.44 o 
  -6   1  11     1043.99     1105.73     22.68 o 
  -5   1  11        0.63        1.14      0.72 o 
  -4   1  11        0.49        1.00      0.66 o 
  -3   1  11      272.64      242.22      4.27 o 
  -2   1  11      585.06      636.10     12.35 o 
  -1   1  11     1407.19     1365.77     24.89 o 
   0   1  11       10.70        7.28      1.08 o 
   1   1  11        7.82        2.72      1.02 o 
   2   1  11       36.01       32.95      1.87 o 
   3   1  11      251.69      225.00      5.58 o 
   4   1  11       63.10       63.85      2.72 o 
   5   1  11      103.15       90.47      3.36 o 
   6   1  11        4.32        4.32      1.79 o 
   7   1  11      312.29      340.62     12.48 o 
  -8   2  11        0.62        1.10      1.76 o 
  -7   2  11       23.42       24.22      1.86 o 
  -6   2  11     1026.26      968.22     20.14 o 
  -5   2  11      100.19      100.61      2.49 o 
  -4   2  11      488.69      501.30      7.96 o 
  -3   2  11     1516.71     1486.29     23.70 o 
  -2   2  11      854.71      770.28     14.66 o 
  -1   2  11        2.51        2.75      0.93 o 
   0   2  11      268.80      231.53      5.44 o 
   1   2  11     5243.35     5347.80     93.09 o 
   2   2  11       36.50       28.28      1.74 o 
   3   2  11     3723.77     3770.31     66.46 o 
   4   2  11        0.04        0.44      1.15 o 
   5   2  11       62.24       44.20      2.47 o 
   6   2  11        8.47       16.91      2.31 o 
   7   2  11       74.13       62.20      4.99 o 
  -8   3  11       84.70       80.73      3.80 o 
  -7   3  11       66.84       61.84      2.70 o 
  -6   3  11       64.72       73.96      4.06 o 
  -5   3  11      205.66      202.98      4.32 o 
  -4   3  11        8.59       11.10      0.95 o 
  -3   3  11      507.73      472.71      8.35 o 
  -2   3  11      103.71      103.45      2.62 o 
  -1   3  11      709.71      718.62     13.82 o 
   0   3  11      314.50      343.23      7.37 o 
   1   3  11      662.28      669.11     13.04 o 
   2   3  11       13.68        9.01      1.26 o 
   3   3  11      121.37      118.11      3.67 o 
   4   3  11       10.37        6.08      1.36 o 
   5   3  11      737.56      755.46     18.60 o 
   6   3  11      722.09      701.36     18.95 o 
   7   3  11       28.63       35.40      3.96 o 
  -8   4  11        2.08        5.06      2.65 o 
  -7   4  11       44.05       52.13      2.66 o 
  -6   4  11      102.72      111.94      6.63 o 
  -5   4  11     1281.16     1321.28     23.60 o 
  -4   4  11      361.89      348.69      6.57 o 
  -3   4  11       22.98       31.04      1.48 o 
  -2   4  11      159.08      151.55      3.41 o 
  -1   4  11        0.32       -0.27      0.84 o 
   0   4  11     2468.51     2413.49     42.87 o 
   1   4  11       70.02       80.76      2.81 o 
   2   4  11     1203.10     1259.22     23.26 o 
   3   4  11      314.25      313.35      7.34 o 
   4   4  11      102.86      113.17      3.73 o 
   5   4  11       30.33       34.41      2.67 o 
   6   4  11       72.85       69.59      3.85 o 
  -7   5  11       21.41       25.65      2.09 o 
  -6   5  11        9.14        6.89      1.31 o 
  -5   5  11       21.78       20.60      1.57 o 
  -4   5  11      271.50      248.81      5.68 o 
  -3   5  11       88.47       84.36      2.43 o 
  -2   5  11     3029.79     2985.86     46.44 o 
  -1   5  11      399.88      376.04      6.91 o 
   0   5  11      222.61      179.75      4.56 o 
   1   5  11      189.57      209.70      5.16 o 
   2   5  11      238.65      222.57      5.44 o 
   3   5  11        5.51        2.53      1.15 o 
   4   5  11      993.61     1000.36     22.59 o 
   5   5  11      142.51      139.52      5.20 o 
   6   5  11        4.44        1.62      1.87 o 
  -7   6  11       51.38       44.19      2.54 o 
  -6   6  11      239.49      243.15      5.94 o 
  -5   6  11       51.21       55.37      2.83 o 
  -4   6  11       11.14       16.38      1.64 o 
  -3   6  11       27.13       34.00      1.83 o 
  -2   6  11      172.62      166.91      3.75 o 
  -1   6  11       60.12       56.45      1.95 o 
   0   6  11       16.00       14.82      1.65 o 
   1   6  11       40.11       39.73      2.04 o 
   2   6  11      365.31      332.61      7.42 o 
   3   6  11       25.86       23.77      1.78 o 
   4   6  11      328.93      304.52      8.50 o 
   5   6  11       49.77       58.57      4.03 o 
   6   6  11       39.06       50.47      4.23 o 
  -7   7  11      125.74      136.27      4.32 o 
  -6   7  11        7.99        7.83      1.83 o 
  -5   7  11      191.42      174.27      5.53 o 
  -4   7  11      181.39      172.25      5.32 o 
  -3   7  11        0.65        0.87      0.94 o 
  -2   7  11        0.24        0.74      1.17 o 
  -1   7  11       66.33       60.77      2.07 o 
   0   7  11      257.62      257.71      5.45 o 
   1   7  11        0.01       -0.13      0.98 o 
   2   7  11      429.71      390.07      8.46 o 
   3   7  11       30.47       31.77      2.01 o 
   4   7  11      167.72      129.93      4.89 o 
   5   7  11       96.74      101.60      7.26 o 
   6   7  11       14.34        8.49      2.72 o 
  -7   8  11      245.20      243.43      7.51 o 
  -6   8  11       19.64       22.58      2.37 o 
  -5   8  11       36.33       29.22      3.01 o 
  -4   8  11        0.77        2.48      1.23 o 
  -3   8  11       71.53       73.83      2.74 o 
  -2   8  11       33.19       40.66      2.06 o 
  -1   8  11      389.89      356.86      6.78 o 
   0   8  11       13.54       12.94      1.22 o 
   1   8  11      517.43      487.33     10.13 o 
   2   8  11        0.31        2.30      1.24 o 
   3   8  11       90.68       92.99      3.95 o 
   4   8  11       19.04       17.67      2.19 o 
   5   8  11       12.75       13.80      2.81 o 
  -6   9  11       34.57       39.73      2.91 o 
  -5   9  11      131.10      130.93      4.87 o 
  -4   9  11       23.85       24.14      2.19 o 
  -3   9  11      162.90      158.76      5.08 o 
  -2   9  11      535.59      503.59     10.17 o 
  -1   9  11      328.27      314.56      6.99 o 
   0   9  11        0.39        0.54      1.31 o 
   1   9  11       73.57       73.66      2.75 o 
   2   9  11      159.36      151.32      4.36 o 
   3   9  11        2.08        3.05      1.51 o 
   4   9  11      840.13      890.61     25.21 o 
   5   9  11      167.89      195.36      8.31 o 
  -6  10  11       41.74       40.53      4.09 o 
  -5  10  11     1103.63     1183.03     25.75 o 
  -4  10  11      535.80      537.26     12.90 o 
  -3  10  11      194.20      181.17      5.67 o 
  -2  10  11      340.09      367.36      7.98 o 
  -1  10  11      161.61      154.59      4.48 o 
   0  10  11      172.28      171.25      4.95 o 
   1  10  11      180.49      221.19      4.90 o 
   2  10  11       50.12       37.65      2.64 o 
   3  10  11       45.54       70.63      4.53 o 
   4  10  11       17.93       18.60      3.00 o 
   5  10  11       24.60       34.82      3.86 o 
  -5  11  11       14.80       22.26      2.86 o 
  -4  11  11        9.36       12.04      2.22 o 
  -3  11  11      148.75      133.88      4.78 o 
  -2  11  11      349.26      365.49      9.39 o 
  -1  11  11      330.76      352.46      7.80 o 
   0  11  11      316.94      329.03      7.50 o 
   1  11  11      301.01      306.37      6.97 o 
   2  11  11      182.42      211.07      8.09 o 
   3  11  11       67.35       61.71      4.35 o 
   4  11  11        0.69       -0.30      2.29 o 
  -5  12  11       27.40       32.88      2.79 o 
  -4  12  11      342.06      341.88      9.45 o 
  -3  12  11      139.79      134.35      4.93 o 
  -2  12  11       41.29       50.83      3.04 o 
  -1  12  11       11.04       12.49      1.59 o 
   0  12  11       27.73       24.70      1.91 o 
   1  12  11      182.88      186.68      5.82 o 
   2  12  11       54.89       38.33      5.03 o 
   3  12  11      318.60      348.25     12.00 o 
  -4  13  11       58.87       60.85      4.10 o 
  -3  13  11       11.43       10.81      2.43 o 
  -2  13  11        2.51        1.30      1.64 o 
  -1  13  11       63.97       64.13      3.36 o 
   0  13  11      101.02      114.53      3.86 o 
   1  13  11       19.54       19.84      2.64 o 
   2  13  11       68.62       86.24      7.20 o 
  -2  14  11       94.08      106.20      5.86 o 
  -1  14  11       60.86       70.89      3.71 o 
   0  14  11       23.40       33.75      5.17 o 
   1  14  11        0.24        0.76      1.94 o 
  -8   0  12        8.48       11.16      3.06 o 
  -7   0  12       79.53       74.64      5.67 o 
  -6   0  12      155.32      149.40      4.76 o 
  -5   0  12      896.44      890.13     24.02 o 
  -4   0  12      639.39      628.87     26.71 o 
  -3   0  12       20.39       23.82      2.25 o 
  -2   0  12      498.70      472.87     13.74 o 
  -1   0  12      148.08      131.97      7.37 o 
   0   0  12     9843.18    10160.25    248.66 o 
   1   0  12      532.75      526.21     15.20 o 
   2   0  12      324.81      342.28     10.77 o 
   3   0  12       97.68       79.71      4.31 o 
   4   0  12      744.30      715.22     20.28 o 
   5   0  12        4.55        7.10      2.02 o 
   6   0  12      593.72      612.41     27.29 o 
  -8   1  12       11.89       12.42      2.37 o 
  -7   1  12       53.86       44.52      6.39 o 
  -6   1  12       39.28       36.66      1.80 o 
  -5   1  12      965.71      981.68     18.55 o 
  -4   1  12        0.22       -0.02      0.96 o 
  -3   1  12       94.36       97.21      3.13 o 
  -2   1  12        7.67        7.16      1.13 o 
  -1   1  12      150.11      147.91      4.85 o 
   0   1  12      117.00      115.55      3.49 o 
   1   1  12     1667.44     1656.90     30.13 o 
   2   1  12     1776.94     1771.24     32.23 o 
   3   1  12      444.42      454.89      9.72 o 
   4   1  12     1596.41     1597.17     29.50 o 
   5   1  12       73.70       67.56      3.04 o 
   6   1  12       43.17       34.21      2.98 o 
  -8   2  12       69.97       73.58      4.27 o 
  -7   2  12      192.99      212.18      5.43 o 
  -6   2  12        1.64        3.99      1.44 o 
  -5   2  12        7.43       13.34      1.23 o 
  -4   2  12      554.24      568.60     11.39 o 
  -3   2  12       64.93       61.19      2.81 o 
  -2   2  12      164.98      139.28      3.86 o 
  -1   2  12     2050.35     1985.37     35.69 o 
   0   2  12       63.89       64.13      2.51 o 
   1   2  12      388.22      387.05      8.35 o 
   2   2  12       58.41       54.31      3.26 o 
   3   2  12       25.49       19.51      1.72 o 
   4   2  12        6.97        8.30      1.52 o 
   5   2  12      149.42      156.92      4.75 o 
   6   2  12       67.27       71.24      3.94 o 
  -7   3  12       43.05       29.83      2.86 o 
  -6   3  12       24.52       25.89      2.11 o 
  -5   3  12      241.64      217.38      5.26 o 
  -4   3  12      300.47      326.09      7.19 o 
  -3   3  12      508.59      480.34      9.84 o 
  -2   3  12      218.15      206.85      5.06 o 
  -1   3  12      104.88       98.03      3.15 o 
   0   3  12       37.14       36.04      1.93 o 
   1   3  12       31.01       30.73      1.88 o 
   2   3  12      601.49      583.41     11.85 o 
   3   3  12      652.82      599.09     12.22 o 
   4   3  12        6.06        3.47      1.32 o 
   5   3  12      152.60      147.23      7.27 o 
   6   3  12      125.55      134.30      5.37 o 
  -7   4  12       42.02       35.93      2.68 o 
  -6   4  12       98.88      107.55      4.86 o 
  -5   4  12      545.53      557.93     12.92 o 
  -4   4  12      335.90      332.72      7.16 o 
  -3   4  12       66.14       60.50      2.43 o 
  -2   4  12       37.64       48.08      2.23 o 
  -1   4  12       56.84       43.86      2.08 o 
   0   4  12      387.03      356.39      7.76 o 
   1   4  12      487.93      428.29      9.09 o 
   2   4  12        3.39        1.61      1.17 o 
   3   4  12        5.93        4.63      1.57 o 
   4   4  12       39.43       44.55      3.73 o 
   5   4  12      122.58      110.29      4.65 o 
   6   4  12      148.73      153.45      5.88 o 
  -7   5  12       65.75       72.95      3.68 o 
  -6   5  12      364.17      367.02      9.55 o 
  -5   5  12      854.78      925.62     20.19 o 
  -4   5  12       70.96       78.97      3.18 o 
  -3   5  12      778.35      786.16     15.17 o 
  -2   5  12       11.30        8.76      1.23 o 
  -1   5  12        3.39        6.05      1.35 o 
   0   5  12      175.56      156.71      4.42 o 
   1   5  12      197.90      204.89      8.65 o 
   2   5  12      597.59      613.31     12.39 o 
   3   5  12       73.15       62.23      2.74 o 
   4   5  12       81.84      101.02      4.39 o 
   5   5  12       21.39       16.86      2.26 o 
   6   5  12       31.73       37.76      3.13 o 
  -7   6  12      323.54      329.79      9.71 o 
  -6   6  12      215.67      207.38      6.43 o 
  -5   6  12       48.66       50.86      2.79 o 
  -4   6  12        2.77        4.12      1.41 o 
  -3   6  12      178.48      192.43      4.79 o 
  -2   6  12      270.63      243.89      5.82 o 
  -1   6  12      664.19      656.09     12.99 o 
   0   6  12      486.69      479.19      9.98 o 
   1   6  12       24.83       23.27      1.74 o 
   2   6  12      181.39      190.01      5.86 o 
   3   6  12       33.72       30.93      2.05 o 
   4   6  12      580.89      589.58     14.52 o 
   5   6  12       10.21        9.10      2.12 o 
   6   6  12      803.25      948.01     27.18 o 
  -7   7  12      192.28      183.96      7.99 o 
  -6   7  12      111.61      101.83      4.28 o 
  -5   7  12      642.68      624.95     14.53 o 
  -4   7  12      827.21      822.44     18.17 o 
  -3   7  12       23.79       15.69      1.49 o 
  -2   7  12      481.72      526.08     12.48 o 
  -1   7  12       41.20       44.39      2.22 o 
   0   7  12      365.76      362.47      9.33 o 
   1   7  12        2.80        1.68      1.14 o 
   2   7  12        7.28       12.45      1.52 o 
   3   7  12       28.35       20.34      1.82 o 
   4   7  12        4.31       -1.05      1.58 o 
   5   7  12       22.81       25.26      4.97 o 
  -6   8  12      187.61      201.86      6.48 o 
  -5   8  12       20.63       27.53      2.38 o 
  -4   8  12        4.72        6.45      1.51 o 
  -3   8  12      994.34      990.86     18.45 o 
  -2   8  12      105.86      117.15      3.91 o 
  -1   8  12      354.35      361.50      9.26 o 
   0   8  12       91.93       82.56      3.08 o 
   1   8  12       84.72       85.77      3.15 o 
   2   8  12        2.97        2.22      1.26 o 
   3   8  12      114.42      110.74      4.49 o 
   4   8  12      101.90       92.48      4.26 o 
   5   8  12      425.12      430.17     14.30 o 
  -6   9  12       16.41       21.16      3.46 o 
  -5   9  12        0.14        0.95      1.86 o 
  -4   9  12      386.62      405.67     10.28 o 
  -3   9  12      627.11      685.06     15.62 o 
  -2   9  12      138.66      128.27      3.83 o 
  -1   9  12        5.86       10.64      1.77 o 
   0   9  12       47.84       44.39      2.34 o 
   1   9  12       31.75       24.74      1.88 o 
   2   9  12        1.78        2.12      1.32 o 
   3   9  12      340.20      339.10      9.39 o 
   4   9  12       45.68       32.29      3.60 o 
   5   9  12        4.62        6.28      2.89 o 
  -5  10  12       50.21       57.55      3.42 o 
  -4  10  12       13.40       14.23      1.95 o 
  -3  10  12      172.45      176.25      5.68 o 
  -2  10  12      152.78      151.04      5.19 o 
  -1  10  12        9.79       12.73      2.14 o 
   0  10  12        3.62        0.76      1.52 o 
   1  10  12       15.73       14.17      1.65 o 
   2  10  12      196.22      190.80      6.24 o 
   3  10  12        7.58        9.07      2.33 o 
   4  10  12      188.24      203.76      8.96 o 
  -5  11  12       32.02       36.50      2.97 o 
  -4  11  12        0.58       -1.46      1.47 o 
  -3  11  12       43.51       38.49      2.76 o 
  -2  11  12      105.85      118.03      4.46 o 
  -1  11  12       27.05       27.94      2.00 o 
   0  11  12        3.34        4.51      1.70 o 
   1  11  12        1.49        2.46      2.04 o 
   2  11  12        0.09        2.27      1.72 o 
   3  11  12      127.19      143.44      6.72 o 
  -4  12  12       18.08       21.46      2.47 o 
  -3  12  12       13.89       17.64      2.14 o 
  -2  12  12        6.53        5.90      1.71 o 
  -1  12  12      121.19      123.81      4.06 o 
   0  12  12      123.31      152.38      5.44 o 
   1  12  12        5.82        9.98      3.61 o 
   2  12  12      152.27      149.56      9.65 o 
   3  12  12        7.50       11.99      2.87 o 
  -3  13  12       75.29       87.21      4.49 o 
  -2  13  12      113.19      124.03      4.86 o 
  -1  13  12       10.19        7.52      1.94 o 
   0  13  12      119.96      148.47      5.45 o 
   1  13  12        2.66        2.54      3.18 o 
  -6   1  13      215.71      215.76     11.45 o 
  -5   1  13       77.19       78.45      3.00 o 
  -4   1  13        0.05        1.25      1.11 o 
  -3   1  13        5.47        4.89      1.19 o 
  -2   1  13      489.43      464.14      9.69 o 
  -1   1  13        7.76       10.20      1.41 o 
   0   1  13      113.02      103.36      3.32 o 
   1   1  13       13.13       15.09      1.57 o 
   2   1  13      425.25      407.40      8.91 o 
   3   1  13       20.03       11.94      1.59 o 
   4   1  13       54.75       43.57      2.53 o 
   5   1  13      209.29      213.72      5.90 o 
   6   1  13       98.68       97.48      4.69 o 
  -7   2  13        2.86        8.23      3.27 o 
  -6   2  13      127.76      138.42      6.53 o 
  -5   2  13      294.06      303.20      7.02 o 
  -4   2  13     1266.05     1265.92     27.41 o 
  -3   2  13        4.00        2.69      1.21 o 
  -2   2  13       49.74       50.35      2.34 o 
  -1   2  13      670.41      657.07     13.03 o 
   0   2  13       55.15       59.20      2.55 o 
   1   2  13       96.47       85.50      3.13 o 
   2   2  13     3067.45     2960.59     52.80 o 
   3   2  13      148.26      165.56      4.76 o 
   4   2  13       32.57       33.89      2.31 o 
   5   2  13      270.56      296.98      8.74 o 
   6   2  13        6.91       11.36      2.30 o 
  -7   3  13       59.47       61.60      4.25 o 
  -6   3  13      673.72      705.06     20.16 o 
  -5   3  13      449.37      480.75     11.62 o 
  -4   3  13      170.77      168.48      4.58 o 
  -3   3  13       37.82       36.13      3.19 o 
  -2   3  13      760.96      704.62     13.83 o 
  -1   3  13      302.60      292.99      6.76 o 
   0   3  13     1346.97     1283.07     23.83 o 
   1   3  13     1893.60     1838.27     33.38 o 
   2   3  13      347.49      331.86      7.62 o 
   3   3  13      170.98      168.10      4.83 o 
   4   3  13        5.90        5.27      1.52 o 
   5   3  13       63.67       62.63      3.71 o 
   6   3  13       59.84       58.56      4.25 o 
  -7   4  13      272.51      305.40     14.63 o 
  -6   4  13        2.69        3.75      2.06 o 
  -5   4  13      588.30      600.00     17.56 o 
  -4   4  13      664.05      640.92     14.72 o 
  -3   4  13      340.06      354.56      7.83 o 
  -2   4  13      296.13      301.97      6.91 o 
  -1   4  13     1207.63     1160.45     21.71 o 
   0   4  13        5.61        5.12      1.19 o 
   1   4  13      400.70      376.25      8.32 o 
   2   4  13      234.55      223.52      5.73 o 
   3   4  13      435.02      420.33      9.28 o 
   4   4  13      726.58      757.72     15.28 o 
   5   4  13      123.13      137.13      5.41 o 
   6   4  13       83.55       95.90      9.25 o 
  -7   5  13      328.58      389.67     13.15 o 
  -6   5  13       11.22        9.56      2.51 o 
  -5   5  13      155.72      144.73      6.33 o 
  -4   5  13        4.19        3.93      1.47 o 
  -3   5  13       84.30       96.27      3.85 o 
  -2   5  13      637.96      626.92     12.58 o 
  -1   5  13      200.92      204.19      5.23 o 
   0   5  13      878.91      849.39     20.99 o 
   1   5  13      227.76      189.36      5.07 o 
   2   5  13      888.00      894.16     17.41 o 
   3   5  13       49.46       47.05      3.49 o 
   4   5  13       19.78       25.03      2.55 o 
   5   5  13      447.69      466.18     12.36 o 
  -6   6  13      349.83      360.81     16.77 o 
  -5   6  13      171.14      175.14     12.08 o 
  -4   6  13       76.17       82.72      4.69 o 
  -3   6  13     1094.62     1085.58     23.61 o 
  -2   6  13        0.22        0.79      1.10 o 
  -1   6  13      166.05      150.12      4.98 o 
   0   6  13       93.74       79.89      3.23 o 
   1   6  13      640.05      608.34     12.39 o 
   2   6  13       33.72       29.32      2.04 o 
   3   6  13      319.99      284.63      6.97 o 
   4   6  13       33.36       31.57      2.80 o 
   5   6  13       15.52       27.12      2.85 o 
  -6   7  13       46.62       52.81      3.30 o 
  -5   7  13       29.22       29.28      3.25 o 
  -4   7  13       44.46       51.02      4.86 o 
  -3   7  13       35.05       28.86      2.38 o 
  -2   7  13      266.93      277.07      7.68 o 
  -1   7  13      646.79      617.39     12.53 o 
   0   7  13       18.88       15.82      1.60 o 
   1   7  13       92.45       91.90      3.32 o 
   2   7  13       64.72       54.54      2.65 o 
   3   7  13       49.66       53.02      2.71 o 
   4   7  13       27.33       31.49      2.84 o 
   5   7  13        7.33        8.07      2.82 o 
  -6   8  13      189.83      197.54      6.56 o 
  -5   8  13        0.40        2.78      2.17 o 
  -4   8  13      355.33      344.46     11.56 o 
  -3   8  13      192.20      188.53      8.79 o 
  -2   8  13      128.89      129.57      4.72 o 
  -1   8  13      286.97      245.07      7.10 o 
   0   8  13        0.43        1.64      1.20 o 
   1   8  13      101.08      105.13      3.63 o 
   2   8  13       21.34       29.98      2.17 o 
   3   8  13       44.93       54.50      3.31 o 
   4   8  13        1.35        1.00      1.84 o 
  -5   9  13      296.24      320.63      8.86 o 
  -4   9  13       28.22       22.43      2.96 o 
  -3   9  13       34.33       30.29      3.19 o 
  -2   9  13      392.37      399.82     10.30 o 
  -1   9  13       54.18       62.41      3.31 o 
   0   9  13      175.34      201.55      7.83 o 
   1   9  13        1.93        0.38      1.31 o 
   2   9  13       86.27       94.67      3.59 o 
   3   9  13       32.93       32.22      2.86 o 
   4   9  13       93.30      105.73      5.94 o 
  -5  10  13       22.50       23.60      2.96 o 
  -4  10  13      172.85      180.05      7.64 o 
  -3  10  13      103.28       87.89      5.13 o 
  -2  10  13       47.97       50.35      3.05 o 
  -1  10  13      466.56      529.27     12.92 o 
   0  10  13        3.06        5.09      1.72 o 
   1  10  13      249.11      237.10      6.13 o 
   2  10  13        8.24        6.33      1.91 o 
   3  10  13      196.95      193.02      8.11 o 
  -4  11  13       45.61       44.72      4.02 o 
  -3  11  13       95.43       94.61      5.55 o 
  -2  11  13      163.08      165.51      7.13 o 
  -1  11  13       47.14       49.56      3.16 o 
   0  11  13        7.23        8.59      2.01 o 
   1  11  13       62.10       54.41      3.24 o 
   2  11  13        0.03        4.82      2.01 o 
   3  11  13        1.13        3.20      2.65 o 
  -3  12  13      157.08      152.10      7.01 o 
  -2  12  13      454.98      497.71     15.62 o 
  -1  12  13      114.47      109.40      4.63 o 
   0  12  13       92.09      112.74      4.80 o 
   1  12  13        2.74        0.69      2.25 o 
   2  12  13      235.70      289.82     14.92 o 
  -1  13  13      295.57      339.88     16.19 o 
  -6   0  14       18.70       23.33      2.88 o 
  -5   0  14      613.78      598.75     17.40 o 
  -4   0  14      705.68      742.73     20.79 o 
  -3   0  14     1957.74     1940.01     51.51 o 
  -2   0  14      291.48      285.67      9.58 o 
  -1   0  14        3.05        0.52      1.55 o 
   0   0  14     1671.00     1609.60     41.75 o 
   1   0  14      539.44      500.48     14.99 o 
   2   0  14     2062.82     2013.33     90.13 o 
   3   0  14      735.98      708.66     20.35 o 
   4   0  14       93.23       84.31      4.91 o 
   5   0  14       50.99       58.76      4.36 o 
  -6   1  14        3.78        1.38      3.35 o 
  -5   1  14      186.01      189.99      5.15 o 
  -4   1  14     2435.03     2453.01     44.01 o 
  -3   1  14      225.09      241.79      5.98 o 
  -2   1  14      762.06      769.25     15.13 o 
  -1   1  14       91.41       97.82      3.37 o 
   0   1  14        8.76        8.60      1.42 o 
   1   1  14      393.54      397.60      8.78 o 
   2   1  14      625.08      613.45     12.65 o 
   3   1  14      745.31      737.67     14.91 o 
   4   1  14      246.59      242.04      6.41 o 
   5   1  14       55.86       58.84      3.12 o 
  -7   2  14        9.09        8.61      2.58 o 
  -6   2  14      330.16      356.19     16.94 o 
  -5   2  14        1.41        2.15      1.54 o 
  -4   2  14       87.64       75.52      2.98 o 
  -3   2  14       17.15       18.78      1.95 o 
  -2   2  14      324.75      306.79      7.11 o 
  -1   2  14      650.80      638.37     12.88 o 
   0   2  14     1277.06     1200.07     24.55 o 
   1   2  14     1044.79      982.49     18.90 o 
   2   2  14      258.14      235.18      6.05 o 
   3   2  14      305.90      287.64      7.08 o 
   4   2  14      443.94      448.47     10.04 o 
   5   2  14      106.91      109.41      4.92 o 
  -7   3  14       13.84       18.13      3.04 o 
  -6   3  14        0.14        0.56      2.00 o 
  -5   3  14       32.17       32.52      2.50 o 
  -4   3  14      563.34      549.14     13.20 o 
  -3   3  14     1229.90     1186.23     22.33 o 
  -2   3  14       47.19       41.14      2.27 o 
  -1   3  14       16.08       13.29      1.55 o 
   0   3  14      273.93      267.85      6.50 o 
   1   3  14       98.81       93.66      3.40 o 
   2   3  14        4.17        6.78      1.46 o 
   3   3  14        2.12        2.24      1.34 o 
   4   3  14        0.02        2.75      1.44 o 
   5   3  14       12.64       16.63      2.50 o 
  -6   4  14       70.20       64.26      4.44 o 
  -5   4  14        5.83       10.00      2.39 o 
  -4   4  14      745.53      741.53     16.96 o 
  -3   4  14       32.35       29.86      2.34 o 
  -2   4  14        8.66        9.01      1.41 o 
  -1   4  14     1571.72     1508.60     27.91 o 
   0   4  14      428.46      383.00      8.54 o 
   1   4  14        7.49        6.73      1.40 o 
   2   4  14      264.69      251.28      6.35 o 
   3   4  14        6.04        2.30      1.44 o 
   4   4  14      447.73      485.10     10.73 o 
   5   4  14       37.87       40.60      3.22 o 
  -6   5  14       11.53       13.96      2.69 o 
  -5   5  14        6.26        1.45      2.08 o 
  -4   5  14      110.74       96.28      4.00 o 
  -3   5  14       78.94       77.21      3.58 o 
  -2   5  14       25.59       27.87      1.96 o 
  -1   5  14      438.62      400.64      8.83 o 
   0   5  14      161.00      151.26      4.44 o 
   1   5  14       23.48       20.13      1.79 o 
   2   5  14       26.99       23.79      1.97 o 
   3   5  14       95.23      116.96      4.05 o 
   4   5  14        1.57        3.33      1.92 o 
   5   5  14       47.80       65.02      3.95 o 
  -6   6  14      154.35      146.97     10.32 o 
  -5   6  14      182.83      200.89      8.08 o 
  -4   6  14        2.45       -0.21      1.92 o 
  -3   6  14      287.21      289.54      8.03 o 
  -2   6  14      143.98      136.19      4.87 o 
  -1   6  14      517.76      517.42     10.90 o 
   0   6  14      318.27      291.88      7.04 o 
   1   6  14      157.11      169.25      4.88 o 
   2   6  14       66.80       68.08      3.40 o 
   3   6  14       27.96       32.94      2.69 o 
   4   6  14       16.87       20.62      2.50 o 
  -5   7  14      633.53      691.83     20.47 o 
  -4   7  14        3.84        6.23      2.31 o 
  -3   7  14      837.35      847.72     19.17 o 
  -2   7  14      101.67      101.15      4.78 o 
  -1   7  14      161.30      153.56      4.56 o 
   0   7  14      217.17      232.81      5.98 o 
   1   7  14      110.44      116.60      3.93 o 
   2   7  14       18.55       18.90      1.89 o 
   3   7  14      384.55      424.13     11.34 o 
   4   7  14      425.34      467.74     12.45 o 
  -5   8  14      130.43      146.06      8.96 o 
  -4   8  14        0.87        4.45      2.19 o 
  -3   8  14      105.35      126.81      4.82 o 
  -2   8  14       83.05       73.88      3.64 o 
  -1   8  14      346.81      332.53      9.00 o 
   0   8  14      163.84      166.71      4.84 o 
   1   8  14      211.41      184.50      7.75 o 
   2   8  14        0.98        2.56      1.52 o 
   3   8  14        0.01       -1.10      1.74 o 
   4   8  14       10.45       14.75      2.98 o 
  -5   9  14        5.74       19.87      6.48 o 
  -4   9  14       69.08       68.59      4.55 o 
  -3   9  14        3.74        3.32      2.35 o 
  -2   9  14      197.27      202.81      6.45 o 
  -1   9  14        0.13        1.09      2.07 o 
   0   9  14       31.12       32.53      3.33 o 
   1   9  14        0.43       -0.35      1.33 o 
   2   9  14      138.26      147.39      4.68 o 
   3   9  14        0.57        0.55      2.47 o 
  -4  10  14        6.79        9.24      2.57 o 
  -3  10  14       16.84       17.19      2.84 o 
  -2  10  14      143.17      157.99      5.56 o 
  -1  10  14       10.88        8.25      1.96 o 
   0  10  14      180.67      182.50      9.85 o 
   1  10  14      237.97      260.66      7.78 o 
   2  10  14        1.43        2.01      1.91 o 
  -3  11  14       25.11       32.97      3.60 o 
  -2  11  14       11.38       12.98      2.83 o 
  -1  11  14       61.59       70.17      3.86 o 
   0  11  14       77.36       70.69      5.32 o 
   1  11  14       27.62       26.55      3.55 o 
  -1  12  14      548.04      612.71     14.98 o 
   0  12  14      202.89      221.84      7.19 o 
  -6   1  15      265.20      250.94      9.23 o 
  -5   1  15      215.16      214.91      5.76 o 
  -4   1  15        9.39        5.42      1.50 o 
  -3   1  15      202.94      190.42      5.20 o 
  -2   1  15       28.95       19.70      1.80 o 
  -1   1  15      253.81      258.09      6.40 o 
   0   1  15       16.41       16.39      1.76 o 
   1   1  15      148.52      135.80      4.30 o 
   2   1  15       21.88       27.66      2.14 o 
   3   1  15      105.32      105.89      3.89 o 
   4   1  15       51.10       57.23      3.04 o 
   5   1  15       28.59       35.26      2.69 o 
  -6   2  15      188.21      218.00      8.48 o 
  -5   2  15        0.06        2.60      1.79 o 
  -4   2  15       72.50       78.24      3.15 o 
  -3   2  15     1219.49     1202.02     33.19 o 
  -2   2  15      177.91      181.35      5.05 o 
  -1   2  15      140.93      168.72      4.79 o 
   0   2  15       53.57       43.68      2.38 o 
   1   2  15      275.89      246.31      6.27 o 
   2   2  15      253.41      256.88      6.56 o 
   3   2  15      655.51      586.22     12.49 o 
   4   2  15      272.20      303.69      7.65 o 
   5   2  15        0.47        0.21      1.99 o 
  -6   3  15      652.74      659.99     28.39 o 
  -5   3  15       27.07       23.00      2.40 o 
  -4   3  15      296.03      284.03      6.93 o 
  -3   3  15        0.00        0.47      1.27 o 
  -2   3  15      142.85      142.72      4.30 o 
  -1   3  15       19.44       17.32      1.76 o 
   0   3  15      224.89      221.72      6.18 o 
   1   3  15      936.28      901.95     17.70 o 
   2   3  15      328.52      308.81      7.56 o 
   3   3  15      609.26      600.16     18.54 o 
   4   3  15        5.07       15.44      2.03 o 
  -6   4  15        6.85        4.85      2.54 o 
  -5   4  15      148.22      171.59      7.31 o 
  -4   4  15      730.10      706.74     33.13 o 
  -3   4  15      396.06      368.74     11.63 o 
  -2   4  15      234.83      228.05      5.91 o 
  -1   4  15      294.12      277.86      6.80 o 
   0   4  15       15.78       10.35      1.58 o 
   1   4  15      400.35      390.13      8.86 o 
   2   4  15        0.22       -0.04      1.30 o 
   3   4  15      276.75      303.84      7.56 o 
   4   4  15       22.54       21.85      2.18 o 
  -6   5  15        8.42        8.32      2.72 o 
  -5   5  15      243.19      278.93     10.17 o 
  -4   5  15      121.12      115.81      4.65 o 
  -3   5  15       44.26       34.82      2.70 o 
  -2   5  15      223.37      206.75      5.52 o 
  -1   5  15      953.30      916.59     17.91 o 
   0   5  15      230.36      208.74      5.64 o 
   1   5  15      268.06      269.41      7.41 o 
   2   5  15        7.65        3.34      1.48 o 
   3   5  15       57.44       46.13      2.71 o 
   4   5  15       13.02       11.60      4.15 o 
  -5   6  15       15.43       10.03      2.70 o 
  -4   6  15       69.16       66.70      4.50 o 
  -3   6  15       45.92       65.30      3.46 o 
  -2   6  15      916.53      904.97     20.37 o 
  -1   6  15       25.32       22.03      1.99 o 
   0   6  15      238.46      231.76      6.10 o 
   1   6  15      155.54      145.52      4.56 o 
   2   6  15      101.94       89.10      3.56 o 
   3   6  15        7.90        3.79      1.60 o 
   4   6  15       18.32       18.80      3.84 o 
  -5   7  15        5.47        9.65      2.62 o 
  -4   7  15       32.90       34.08      3.50 o 
  -3   7  15        7.13        4.38      1.76 o 
  -2   7  15       63.25       57.52      5.52 o 
  -1   7  15       34.48       28.24      2.56 o 
   0   7  15      163.77      145.07      4.51 o 
   1   7  15      131.87      138.80      4.46 o 
   2   7  15      110.80       92.68      3.65 o 
   3   7  15        8.39        4.32      2.05 o 
  -4   8  15        5.87        4.97      2.41 o 
  -3   8  15       50.79       62.62      3.56 o 
  -2   8  15      105.95      116.25      4.73 o 
  -1   8  15       45.99       44.58      2.99 o 
   0   8  15       18.12       16.72      2.34 o 
   1   8  15        6.97        6.97      1.66 o 
   2   8  15        0.26        0.45      1.50 o 
   3   8  15      174.57      205.42      7.07 o 
  -4   9  15       17.76       16.77      3.00 o 
  -3   9  15       29.27       21.27      3.00 o 
  -2   9  15        4.71        5.54      1.98 o 
  -1   9  15      123.19      122.38      4.93 o 
   0   9  15       13.68       16.96      2.26 o 
   1   9  15        0.06        1.96      1.53 o 
   2   9  15      117.43      105.40      4.85 o 
  -3  10  15       15.26       15.79      2.86 o 
  -2  10  15      299.16      317.76      9.08 o 
  -1  10  15      146.92      170.27      6.09 o 
   0  10  15        6.46        4.53      1.94 o 
   1  10  15       13.42       13.31      2.20 o 
  -1  11  15      141.51      176.33     10.98 o 
  -6   0  16      307.91      311.09     15.15 o 
  -5   0  16      943.30      967.60     26.86 o 
  -4   0  16       31.29       23.75      3.04 o 
  -3   0  16      539.29      565.36     16.89 o 
  -2   0  16      418.02      400.30     12.82 o 
  -1   0  16      169.02      154.39      6.64 o 
   0   0  16      155.09      154.56      6.63 o 
   1   0  16     3229.74     2932.29    169.22 o 
   2   0  16       82.33       78.48      8.27 o 
   3   0  16        1.12       -0.85      2.10 o 
   4   0  16       53.01       58.59      4.48 o 
  -6   1  16        8.11       12.69      2.84 o 
  -5   1  16       86.24       87.20      3.59 o 
  -4   1  16      114.66      120.95      4.12 o 
  -3   1  16      558.27      539.22     11.50 o 
  -2   1  16      326.57      311.51      8.70 o 
  -1   1  16      489.66      469.42     10.26 o 
   0   1  16      305.78      286.49      7.07 o 
   1   1  16       97.36       92.98      4.01 o 
   2   1  16       80.97       83.66      3.52 o 
   3   1  16        4.90        2.57      2.17 o 
   4   1  16       99.02      101.58      4.13 o 
  -6   2  16      103.22      127.65      8.90 o 
  -5   2  16      422.49      431.74     11.30 o 
  -4   2  16      193.13      204.62      5.67 o 
  -3   2  16       38.72       33.89      2.32 o 
  -2   2  16       78.22       68.19      3.04 o 
  -1   2  16      389.40      369.97      8.53 o 
   0   2  16      318.07      320.20      7.71 o 
   1   2  16       40.98       46.14      2.65 o 
   2   2  16      199.47      196.20      5.62 o 
   3   2  16        0.28        0.20      1.56 o 
   4   2  16        0.29       -0.41      1.67 o 
  -5   3  16       86.45       87.47      4.32 o 
  -4   3  16      141.27      150.19      5.50 o 
  -3   3  16      626.22      640.58     14.24 o 
  -2   3  16      478.51      462.79     10.15 o 
  -1   3  16      142.47      133.73      4.61 o 
   0   3  16        7.63       10.91      1.66 o 
   1   3  16      118.65      118.07      4.08 o 
   2   3  16        0.35       -0.28      1.44 o 
   3   3  16      226.63      246.46      6.67 o 
   4   3  16        2.86        3.50      1.76 o 
  -5   4  16      201.90      196.06      8.38 o 
  -4   4  16       26.40       23.45      3.69 o 
  -3   4  16       26.47       21.93      1.99 o 
  -2   4  16        5.08        4.29      1.39 o 
  -1   4  16      115.49      127.38      4.23 o 
   0   4  16      937.48      848.93     16.91 o 
   1   4  16       27.41       24.50      2.13 o 
   2   4  16       80.86       94.95      3.73 o 
   3   4  16        6.98        2.71      1.58 o 
  -4   5  16      156.26      148.48      5.53 o 
  -3   5  16      317.49      317.15      8.89 o 
  -2   5  16       21.12       28.75      2.18 o 
  -1   5  16       12.04       12.26      1.68 o 
   0   5  16       38.31       46.77      2.68 o 
   1   5  16       84.57       87.22      3.56 o 
   2   5  16       45.32       65.12      3.15 o 
   3   5  16      341.24      349.62      8.55 o 
  -4   6  16       32.88       36.74      3.78 o 
  -3   6  16       91.13       91.24      4.21 o 
  -2   6  16        6.55        4.31      1.79 o 
  -1   6  16        6.93        3.43      1.49 o 
   0   6  16      723.95      753.48     15.36 o 
   1   6  16      180.17      191.90      5.56 o 
   2   6  16      366.61      353.76      8.50 o 
   3   6  16      350.86      376.81      9.06 o 
  -4   7  16      283.90      294.64     13.01 o 
  -3   7  16       58.32       48.60      3.90 o 
  -2   7  16      120.99      116.99      4.85 o 
  -1   7  16      615.86      679.57     16.24 o 
   0   7  16        0.80        0.69      1.48 o 
   1   7  16      154.75      163.37      5.07 o 
   2   7  16       52.41       55.40      2.99 o 
  -3   8  16        1.59        6.74      3.44 o 
  -2   8  16        0.10        0.57      1.71 o 
  -1   8  16       57.76       61.98      3.79 o 
   0   8  16      529.35      540.71     15.72 o 
   1   8  16       43.62       53.47      2.94 o 
   2   8  16      105.79      103.06      4.07 o 
  -2   9  16       64.35       70.78      4.78 o 
  -1   9  16        3.77        7.40      2.05 o 
   0   9  16       54.34       54.18      3.93 o 
   1   9  16        1.20        3.68      1.92 o 
  -5   1  17      624.57      684.32     16.39 o 
  -4   1  17       27.85       32.69      2.47 o 
  -3   1  17       11.38       14.92      1.93 o 
  -2   1  17        2.89        1.39      1.39 o 
  -1   1  17        0.46        1.82      1.43 o 
   0   1  17      271.63      254.32      6.66 o 
   1   1  17        2.13        0.71      1.62 o 
   2   1  17       61.92       59.32      3.11 o 
   3   1  17      265.84      278.67      8.56 o 
  -5   2  17       27.19       34.49      3.06 o 
  -4   2  17      193.48      216.61      6.02 o 
  -3   2  17      218.46      226.59      6.17 o 
  -2   2  17        0.49        3.23      1.45 o 
  -1   2  17       81.78       74.76      3.26 o 
   0   2  17        5.83        5.49      1.55 o 
   1   2  17      151.85      147.40      4.78 o 
   2   2  17      219.40      208.91      5.99 o 
   3   2  17      342.36      390.53      9.41 o 
  -4   3  17      283.42      300.31      8.74 o 
  -3   3  17       57.87       56.05      2.99 o 
  -2   3  17        6.09       11.76      1.80 o 
  -1   3  17       31.06       29.91      2.28 o 
   0   3  17      280.05      273.44      7.65 o 
   1   3  17      129.44      122.74      4.33 o 
   2   3  17      528.44      560.88     12.28 o 
   3   3  17       16.97       22.41      2.35 o 
  -4   4  17      666.78      679.04     16.35 o 
  -3   4  17       23.24       21.00      3.04 o 
  -2   4  17      468.06      505.01     11.08 o 
  -1   4  17      471.70      464.06     12.88 o 
   0   4  17      637.01      671.56     14.06 o 
   1   4  17       42.46       47.09      4.84 o 
   2   4  17       38.22       46.06      2.90 o 
  -4   5  17      494.22      494.72     12.73 o 
  -3   5  17       36.64       33.60      2.92 o 
  -2   5  17       17.53       23.20      2.16 o 
  -1   5  17      120.22      123.37      4.31 o 
   0   5  17       14.03       21.44      2.08 o 
   1   5  17      189.20      173.01      5.33 o 
   2   5  17       94.61      102.51      4.04 o 
  -3   6  17       82.15       75.52      4.03 o 
  -2   6  17      797.09      798.48     18.75 o 
  -1   6  17        0.04       -0.70      1.52 o 
   0   6  17        4.72        2.73      1.56 o 
   1   6  17        1.44        1.65      1.50 o 
   2   6  17       11.01        8.64      1.96 o 
  -3   7  17      123.44      128.09      7.69 o 
  -2   7  17        2.10        0.81      1.89 o 
  -1   7  17      114.57      112.24      4.89 o 
   0   7  17        0.14        0.18      1.63 o 
   1   7  17       72.11       75.98      3.56 o 
  -1   8  17       46.26       60.89      4.62 o 
  -4   0  18     2643.26     2634.87     67.82 o 
  -3   0  18       76.76       82.38      6.24 o 
  -2   0  18       12.02       13.23      3.56 o 
  -1   0  18       72.58       71.10      4.67 o 
   0   0  18       18.05       20.05      4.91 o 
   1   0  18      299.84      336.03     11.80 o 
   2   0  18      405.17      368.46     12.78 o 
  -4   1  18        0.36        1.61      1.74 o 
  -3   1  18      562.32      569.40     12.37 o 
  -2   1  18       50.00       51.53      2.88 o 
  -1   1  18       49.80       54.24      3.40 o 
   0   1  18      216.07      195.24      5.71 o 
   1   1  18        8.63        9.20      1.82 o 
   2   1  18        0.73        2.95      1.70 o 
  -4   2  18       19.02       24.03      3.39 o 
  -3   2  18      147.02      140.58      4.76 o 
  -2   2  18       12.69       13.30      1.97 o 
  -1   2  18        0.00       -0.47      1.50 o 
   0   2  18        8.78        8.15      1.91 o 
   1   2  18       29.26       25.62      2.37 o 
   2   2  18       10.84       11.99      1.91 o 
  -3   3  18       26.47       32.75      2.58 o 
  -2   3  18      292.48      274.16      7.16 o 
  -1   3  18       18.71       16.11      2.06 o 
   0   3  18       26.87       18.25      2.10 o 
   1   3  18       13.16        8.26      1.87 o 
  -3   4  18        9.65       11.89      2.23 o 
  -2   4  18        9.05       10.26      1.86 o 
  -1   4  18        1.42        3.25      1.68 o 
   0   4  18       31.38       33.53      2.51 o 
   1   4  18      305.28      320.37      8.11 o 
  -2   5  18      143.03      153.14      5.85 o 
  -1   5  18        0.39       -0.31      1.56 o 
   0   5  18       31.99       38.34      2.71 o 
  -1   1  19       63.70       80.28      3.67 o 
                                                 
